# Supplementary material for: Transcriptome Analysis of Storage Roots and Fibrous Roots of the Traditional Medicinal Herb Callerya speciosa (Champ.) ScHot
Source: PLoS One. 2016 Aug 3;11(8):e0160338. doi: 10.1371/journal.pone.0160338 (PMC4972434; doi:10.1371/journal.pone.0160338)
Supplement: S1 Table — (XLS) [file pone.0160338.s004.xls]

geneID	geneLength	StorageRoot1_rawfragments	StorageRoot1_FPKM	StorageRoot2_rawfragments	StorageRoot2_FPKM	StorageRoot3_rawfragments	StorageRoot3_FPKM	FibrousRoot1_rawfragments	FibrousRoot1_FPKM	FibrousRoot2_rawfragments	FibrousRoot2_FPKM	FibrousRoot3_rawfragments	FibrousRoot3_FPKM	log2Ratio(StorageRoot/FibrousRoot)	Probability	Nr.ID	Nr.Score	Nr.Evalue	Nr.annotation	Nt.ID	Nt.Score	Nt.Evalue	Nt.annotation	Swissprot.ID	Swissprot.Score	Swissprot.Evalue	Swissprot.annotation	COG.Protein.or.Domain	COG.Score	COG.Evalue	COG.ID	COG.Function.Description	KO_id	KEGG.Evalue	KEGG.Score	KEGG.Gene	ko_definition	GO.BiologicalProcess	GO.MolecularFunction	Go.CellularComponent
Unigene13932_All	1545	2300	122.8414	2084	114.9068	1245	67.3766	1339	67.3968	1240	60.7896	901	47.473	1.068978579	0.80001542	gi|356531651|ref|XP_003534390.1|	552.4	8.00E-156	PREDICTED: 50S ribosomal protein L1, chloroplastic-like [Glycine max]	gi|356531650|ref|XM_003534342.1|	1146	0	PREDICTED: Glycine max 50S ribosomal protein L1, chloroplastic-like (LOC100808549), mRNA	sp|Q9LY66|RK1_ARATH	444	5.00E-125	50S ribosomal protein L1, chloroplastic OS=Arabidopsis thaliana GN=RPL1 PE=1 SV=1	alr5301	278	2.00E-74	COG0081	Ribosomal protein L1	K02863	2.00E-69	261	olu:OSTLU_12802	large subunit ribosomal protein L1	GO:0006098//pentose-phosphate shunt;GO:0045036//protein targeting to chloroplast;GO:0006412//translation;GO:0019288//isopentenyl diphosphate biosynthetic process, mevalonate-independent pathway;GO:0009902//chloroplast relocation;GO:0015979//photosynthesis;GO:0016226//iron-sulfur cluster assembly;GO:0034660//ncRNA metabolic process;GO:0006354//DNA-dependent transcription, elongation;GO:0009073//ar…	GO:0003735//structural constituent of ribosome;GO:0003723//RNA binding	GO:0009941//chloroplast envelope;GO:0015934//large ribosomal subunit;GO:0009570//chloroplast stroma;GO:0009535//chloroplast thylakoid membrane;GO:0005634//nucleus
Unigene37934_All	923	328	29.3236	547	50.485	868	78.6297	1040	87.6232	480	39.3891	680	59.9733	-1.087830534	0.800042879	gi|356570005|ref|XP_003553183.1|	127.9	2.00E-28	PREDICTED: uncharacterized protein LOC100527578 [Glycine max]	gi|356538076|ref|XM_003537483.1|	190	2.00E-45	PREDICTED: Glycine max uncharacterized protein LOC100787382 (LOC100787382), mRNA	--	--	--	--	--	--	--	--	--	--	--	--	--	--	0	0	0
CL6564.Contig3_All	1361	97	5.8811	218	13.645	437	26.8468	81	4.6282	225	12.5216	355	21.2335	-1.121358325	0.80020658	gi|351725217|ref|NP_001235549.1|	495	1.00E-138	gamma-glutamyl hydrolase precursor [Glycine max] >gi|6016129|sp|P93164.1|GGH_SOYBN RecName: Full=Gamma-glutamyl hydrolase; AltName: Full=Conjugase; AltName: Full=GH; AltName: Full=Gamma-Glu-X carboxypeptidase; Flags: Precursor >gi|1679658|gb|AAB26960.1| gamma glutamyl hydrolase [Glycine max]	gi|210144004|dbj|AK286786.1|	557	1.00E-155	Glycine max cDNA, clone: GMFL01-36-L04	sp|P93164|GGH_SOYBN	494	4.00E-140	Gamma-glutamyl hydrolase OS=Glycine max PE=2 SV=1	--	--	--	--	--	K01307	1.00E-131	468	mtr:MTR_2g075770	gamma-glutamyl hydrolase [EC:3.4.19.9]	GO:0046900//tetrahydrofolylpolyglutamate metabolic process;GO:0006541//glutamine metabolic process	GO:0034722//gamma-glutamyl-peptidase activity	GO:0005615//extracellular space;GO:0005773//vacuole;GO:0005618//cell wall
Unigene37970_All	314	29	7.621	56	15.1927	145	38.6106	76	18.8222	32	7.7189	87	22.5549	-1.102590767	0.80023404	gi|224089775|ref|XP_002308811.1|	55.8	2.00E-07	predicted protein [Populus trichocarpa] >gi|222854787|gb|EEE92334.1| predicted protein [Populus trichocarpa]	gi|224137227|ref|XM_002322469.1|	61.9	4.00E-07	Populus trichocarpa predicted protein, mRNA	--	--	--	--	--	--	--	--	--	--	--	--	--	--	0	0	0
CL10599.Contig2_All	2067	1757	70.1418	1026	42.2847	700	28.3156	542	20.3914	895	32.7959	1152	45.3694	1.094283004	0.800250938	gi|356497500|ref|XP_003517598.1|	1075.8	0	PREDICTED: vacuolar-sorting receptor 1-like isoform 1 [Glycine max]	gi|357480668|ref|XM_003610572.1|	2010	0	Medicago truncatula Vacuolar-sorting receptor (MTR_5g005100) mRNA, complete cds	sp|P93484|VSR1_PEA	1060	0	Vacuolar-sorting receptor 1 OS=Pisum sativum GN=BP80 PE=1 SV=1	--	--	--	--	--	K09597	2.00E-06	52.8	smo:SELMODRAFT_187400	signal peptide peptidase-like 2B [EC:3.4.23.-]	GO:0006623//protein targeting to vacuole	GO:0005509//calcium ion binding	GO:0005887//integral to plasma membrane;GO:0005768//endosome;GO:0005773//vacuole;GO:0017119//Golgi transport complex;GO:0005802//trans-Golgi network
Unigene16974_All	707	46	5.3689	71	8.5549	117	13.8368	101	11.1094	80	8.5705	135	15.5441	-1.12889781	0.800339653	--	--	--	--	--	--	--	--	--	--	--	--	--	--	--	--	--	--	--	--	--	--	0	0	0
CL1422.Contig10_All	264	11	3.4382	17	5.4856	11	3.4838	38	11.1935	21	6.0249	20	6.167	-1.180920231	0.800349159	--	--	--	--	--	--	--	--	--	--	--	--	--	--	--	--	--	--	--	--	--	--	0	0	0
Unigene33603_All	564	763	111.6326	534	80.6564	183	27.1294	126	17.3732	527	70.7731	488	70.4355	1.078493692	0.800416751	gi|388496936|gb|AFK36534.1|	144.4	9.00E-34	unknown [Medicago truncatula]	gi|351727630|ref|NM_001251262.1|	155	6.00E-35	Glycine max protein kinase (LOC100305372), mRNA >gi|212552161|gb|EU848490.1| Glycine max protein kinase mRNA, complete cds	sp|Q9SUL7|CIPK4_ARATH	59.3	1.00E-09	CBL-interacting serine/threonine-protein kinase 4 OS=Arabidopsis thaliana GN=CIPK4 PE=1 SV=1	--	--	--	--	--	--	--	--	--	--	GO:0006468//protein phosphorylation;GO:0007165//signal transduction	GO:0004683//calmodulin-dependent protein kinase activity;GO:0005524//ATP binding	0
CL14159.Contig3_All	2085	154	6.0948	302	12.3389	360	14.4366	376	14.0239	298	10.8255	379	14.7973	-1.116587502	0.800446323	gi|351720938|ref|NP_001236681.1|	204.9	4.00E-51	uncharacterized protein LOC100500348 precursor [Glycine max]	gi|402745830|ref|NM_001248302.2|	404	1.00E-109	Glycine max uncharacterized LOC100527634 (LOC100527634), mRNA	sp|Q9FVX1|GRXC3_ARATH	164	2.00E-40	Glutaredoxin-C3 OS=Arabidopsis thaliana GN=GRXC3 PE=2 SV=1	SPAC4F10.20	93.2	2.00E-18	COG0695	Glutaredoxin and related proteins	K03676	3.00E-52	204	gmx:100500348	glutaredoxin 3	GO:0019243//methylglyoxal catabolic process to D-lactate;GO:0045454//cell redox homeostasis	GO:0051536//iron-sulfur cluster binding;GO:0009055//electron carrier activity;GO:0008794//arsenate reductase (glutaredoxin) activity;GO:0015035//protein disulfide oxidoreductase activity	GO:0005794//Golgi apparatus;GO:0016023//cytoplasmic membrane-bounded vesicle
Unigene25762_All	224	46	16.9455	25	9.5076	44	16.4238	13	4.5132	18	6.0864	36	13.0829	1.102043322	0.800448435	--	--	--	--	--	--	--	--	--	--	--	--	--	--	--	--	--	--	--	--	--	--	0	0	0
Unigene13759_All	350	17	4.008	92	22.3922	27	6.4501	32	7.11	75	16.2304	16	3.7214	-1.170340888	0.800525533	gi|356521997|ref|XP_003529636.1|	122.9	1.00E-27	PREDICTED: 5'-adenylylsulfate reductase 3, chloroplastic-like [Glycine max]	gi|356521996|ref|XM_003529588.1|	107	8.00E-21	PREDICTED: Glycine max 5'-adenylylsulfate reductase 3, chloroplastic-like (LOC100819536), mRNA	sp|P92979|APR1_ARATH	79.3	5.00E-16	5'-adenylylsulfate reductase 1, chloroplastic OS=Arabidopsis thaliana GN=APR1 PE=1 SV=2	--	--	--	--	--	K05907	1.00E-15	79.3	ath:AT4G04610	adenylyl-sulfate reductase (glutathione) [EC:1.8.4.9]	GO:0008152//metabolic process	GO:0016491//oxidoreductase activity	0
CL12433.Contig1_All	963	84	7.1978	42	3.7153	78	6.7723	8	0.646	159	12.5057	396	33.4749	-1.110562811	0.800544544	gi|357507865|ref|XP_003624221.1|	326.2	4.00E-88	hypothetical protein MTR_7g080550 [Medicago truncatula] >gi|355499236|gb|AES80439.1| hypothetical protein MTR_7g080550 [Medicago truncatula]	gi|351724020|ref|NM_001250370.1|	379	1.00E-102	Glycine max uncharacterized LOC100527525 (LOC100527525), mRNA	--	--	--	--	--	--	--	--	--	--	--	--	--	--	0	0	GO:0009507//chloroplast
Unigene3449_All	368	18	4.0362	36	8.3336	56	12.7236	51	10.7773	36	7.4095	41	9.0696	-1.170562955	0.800614249	gi|357456529|ref|XP_003598545.1|	178.7	2.00E-44	Cc-nbs-lrr resistance protein [Medicago truncatula] >gi|358344304|ref|XP_003636230.1| Cc-nbs-lrr resistance protein [Medicago truncatula] >gi|355487593|gb|AES68796.1| Cc-nbs-lrr resistance protein [Medicago truncatula] >gi|355502165|gb|AES83368.1| Cc-nbs-lrr resistance protein [Medicago truncatula]	gi|357456528|ref|XM_003598497.1|	246	1.00E-62	Medicago truncatula Cc-nbs-lrr resistance protein (MTR_3g015260) mRNA, complete cds >gi|358344303|ref|XM_003636182.1| Medicago truncatula Cc-nbs-lrr resistance protein (MTR_035s0012) mRNA, complete cds	sp|Q7XBQ9|RGA2_SOLBU	78.6	9.00E-16	Disease resistance protein RGA2 OS=Solanum bulbocastanum GN=RGA2 PE=1 SV=1	alr0124_1	60.5	7.00E-10	COG4886	Leucine-rich repeat (LRR) protein	K03013	1.00E-20	96.3	vvi:100258335	DNA-directed RNA polymerases I, II, and III subunit RPABC1	GO:0006952//defense response	GO:0043531//ADP binding	0
CL2676.Contig1_All	1780	385	16.8201	451	19.1908	243	11.1131	157	7.2782	418	20.0047	184	8.643	1.109845902	0.800617417	gi|357479803|ref|XP_003610187.1|	616.3	5.00E-175	CONSTANS-like zinc finger protein [Medicago truncatula] >gi|355511242|gb|AES92384.1| CONSTANS-like zinc finger protein [Medicago truncatula]	gi|292780217|dbj|AK338039.1|	494	1.00E-136	Lotus japonicus cDNA, clone: LjFL2-008-BC07, HTC	sp|Q9FHH8|COL5_ARATH	363	2.00E-100	Zinc finger protein CONSTANS-LIKE 5 OS=Arabidopsis thaliana GN=COL5 PE=2 SV=2	YMR109w	62	3.00E-09	COG5022	Myosin heavy chain	K12135	8.00E-60	229	aly:ARALYDRAFT_488429	zinc finger protein CONSTANS	GO:0006355//regulation of transcription, DNA-dependent;GO:0042631//cellular response to water deprivation	GO:0008270//zinc ion binding	GO:0005622//intracellular
Unigene21723_All	627	492	64.7505	986	133.9634	2577	343.6492	652	80.8663	1512	182.6504	1137	147.6194	-1.081690315	0.800634315	gi|351722965|ref|NP_001237518.1|	89.7	3.00E-17	uncharacterized protein LOC100306611 precursor [Glycine max]	gi|356543489|ref|XM_003540145.1|	61.9	7.00E-07	PREDICTED: Glycine max uncharacterized protein LOC100782428 (LOC100782428), mRNA	--	--	--	--	--	--	--	--	--	--	--	--	--	--	0	0	0
CL4754.Contig1_All	2015	3487	142.7981	1761	74.4494	1802	74.7736	1205	46.505	1711	64.3149	2256	91.1412	1.084861844	0.800669168	gi|357445887|ref|XP_003593221.1|	891.3	0	Phospho-2-dehydro-3-deoxyheptonate aldolase [Medicago truncatula] >gi|355482269|gb|AES63472.1| Phospho-2-dehydro-3-deoxyheptonate aldolase [Medicago truncatula]	gi|292683036|dbj|AK339588.1|	1786	0	Lotus japonicus cDNA, clone: LjFL3-032-AF11, HTC	sp|Q00218|AROG_ARATH	816	0	Phospho-2-dehydro-3-deoxyheptonate aldolase 2, chloroplastic OS=Arabidopsis thaliana GN=DHS2 PE=2 SV=2	PA2843	580	2.00E-165	COG3200	3-deoxy-D-arabino-heptulosonate 7-phosphate (DAHP) synthase	K01626	0	891	mtr:MTR_2g009080	3-deoxy-7-phosphoheptulonate synthase [EC:2.5.1.54]	GO:0033587//shikimate biosynthetic process;GO:0009423//chorismate biosynthetic process;GO:0009073//aromatic amino acid family biosynthetic process	GO:0005515//protein binding;GO:0003849//3-deoxy-7-phosphoheptulonate synthase activity	GO:0009534//chloroplast thylakoid;GO:0016020//membrane
CL8766.Contig2_All	1472	43	2.4105	75	4.3404	162	9.2019	60	3.1698	70	3.6019	186	10.2862	-1.238073212	0.800691346	gi|356542046|ref|XP_003539482.1|	539.6	5.00E-152	PREDICTED: transcription factor MYB46-like [Glycine max]	gi|356542045|ref|XM_003539434.1|	924	0	PREDICTED: Glycine max transcription factor MYB46-like (LOC100786151), mRNA	sp|Q9LXV2|MYB46_ARATH	238	7.00E-63	Transcription factor MYB46 OS=Arabidopsis thaliana GN=MYB46 PE=2 SV=1	ECU11g1690	121	4.00E-27	COG5147	Myb superfamily proteins, including transcription factors and mRNA splicing factors	K09422	3.00E-96	350	vvi:100243210	myb proto-oncogene protein, plant	0	GO:0005488//binding	0
Unigene1971_All	1035	592	47.1984	938	77.2039	2473	199.7801	705	52.9707	799	58.4713	2416	190.0234	-1.09022007	0.800757883	gi|357511777|ref|XP_003626177.1|	293.9	3.00E-78	DnaJ homolog subfamily B member [Medicago truncatula] >gi|355501192|gb|AES82395.1| DnaJ homolog subfamily B member [Medicago truncatula]	gi|359806698|ref|NM_001254361.1|	420	1.00E-114	Glycine max chaperone protein DnaJ-like (LOC100798656), mRNA	sp|Q9FL54|DNAJ6_ARATH	72	5.00E-13	Chaperone protein dnaJ 6 OS=Arabidopsis thaliana GN=ATJ6 PE=1 SV=1	TM0849	78.6	2.00E-14	COG0484	DnaJ-class molecular chaperone with C-terminal Zn finger domain	K09510	2.00E-15	81.6	bdi:100824379	DnaJ homolog subfamily B member 4	GO:0006457//protein folding;GO:0006950//response to stress	GO:0031072//heat shock protein binding	GO:0005737//cytoplasm
CL1229.Contig1_All	992	194	16.1375	38	3.2632	14	1.18	33	2.587	205	15.6523	52	4.2672	1.105037876	0.800786399	gi|357507243|ref|XP_003623910.1|	345.5	8.00E-94	Ripening-related protein [Medicago truncatula] >gi|87241570|gb|ABD33428.1| Barwin-related endoglucanase [Medicago truncatula] >gi|355498925|gb|AES80128.1| Ripening-related protein [Medicago truncatula]	gi|49034939|gb|AC135311.13|	478	1.00E-132	Medicago truncatula clone mth2-27l9, complete sequence	sp|Q9FWT5|RIP3_ORYSJ	172	3.00E-43	Ripening-related protein 3 OS=Oryza sativa subsp. japonica GN=Os10g0490100 PE=2 SV=1	--	--	--	--	--	--	--	--	--	--	0	GO:0005524//ATP binding;GO:0016818//hydrolase activity, acting on acid anhydrides, in phosphorus-containing anhydrides	0
CL3991.Contig2_All	775	60	6.3884	68	7.4745	191	20.6063	30	3.0103	93	9.089	281	29.5158	-1.11861805	0.800838149	gi|388517959|gb|AFK47041.1|	76.3	6.00E-13	unknown [Lotus japonicus]	gi|292684171|dbj|AK339733.1|	672	0	Lotus japonicus cDNA, clone: LjFL3-070-CD09, HTC	sp|P29675|SF3_HELAN	201	3.00E-52	Pollen-specific protein SF3 OS=Helianthus annuus GN=SF3 PE=2 SV=1	--	--	--	--	--	K09377	3.00E-79	293	mtr:MTR_1g017950	cysteine and glycine-rich protein	GO:0051017//actin filament bundle assembly	GO:0051015//actin filament binding;GO:0008270//zinc ion binding	GO:0005886//plasma membrane
CL10360.Contig2_All	2085	460	18.2053	200	8.1715	262	10.5066	237	8.8395	203	7.3744	239	9.3313	1.096268784	0.800851879	gi|357464109|ref|XP_003602336.1|	628.2	1.00E-178	Glycosyltransferase CAZy family GT8 [Medicago truncatula] >gi|355491384|gb|AES72587.1| Glycosyltransferase CAZy family GT8 [Medicago truncatula]	gi|356499718|ref|XM_003518636.1|	729	0	PREDICTED: Glycine max probable galacturonosyltransferase-like 3-like (LOC100802180), mRNA	sp|Q0V7R1|GATL3_ARATH	524	7.00E-149	Probable galacturonosyltransferase-like 3 OS=Arabidopsis thaliana GN=GATL3 PE=2 SV=1	HI0258	65.9	3.00E-10	COG1442	Lipopolysaccharide biosynthesis proteins, LPS:glycosyltransferases	K13648	2.00E-24	112	vvi:100244741	alpha-1,4-galacturonosyltransferase [EC:2.4.1.43]	GO:0016051//carbohydrate biosynthetic process	GO:0047262//polygalacturonate 4-alpha-galacturonosyltransferase activity	GO:0005794//Golgi apparatus
Unigene1636_All	702	45	5.2896	67	8.1304	84	10.0049	122	13.5148	91	9.8184	101	11.7121	-1.143027939	0.800898349	gi|357477115|ref|XP_003608843.1|	106.7	3.00E-22	Chromatin remodeling complex subunit [Medicago truncatula] >gi|355509898|gb|AES91040.1| Chromatin remodeling complex subunit [Medicago truncatula]	gi|292786773|dbj|AK338561.1|	81.8	9.00E-13	Lotus japonicus cDNA, clone: LjFL2-027-AC06, HTC	--	--	--	--	--	--	--	--	--	K11650	3.00E-23	106	mtr:MTR_4g103600	SWI/SNF-related matrix-associated actin-dependent regulator of chromatin subfamily D	0	0	0
Unigene27831_All	738	37	4.1371	81	9.3499	42	4.7584	107	11.275	118	12.1105	42	4.6328	-1.174715188	0.80090891	gi|357468521|ref|XP_003604545.1|	313.9	1.00E-84	Tir-nbs-lrr resistance protein [Medicago truncatula] >gi|355505600|gb|AES86742.1| Tir-nbs-lrr resistance protein [Medicago truncatula]	gi|356532659|ref|XM_003534841.1|	285	3.00E-74	PREDICTED: Glycine max protein SUPPRESSOR OF npr1-1, CONSTITUTIVE 1-like (LOC100819599), mRNA	sp|Q40392|TMVRN_NICGU	162	1.00E-40	TMV resistance protein N OS=Nicotiana glutinosa GN=N PE=1 SV=1	--	--	--	--	--	K13457	3.00E-06	50.4	vvi:100252764	disease resistance protein RPM1	GO:0050896//response to stimulus	0	0
Unigene5035_All	431	17	3.2547	35	6.9178	31	6.0139	56	10.1041	39	6.8537	29	5.4774	-1.200205069	0.800980728	--	--	--	--	gi|148589143|emb|CR931742.2|	71.9	5.00E-10	Medicago truncatula chromosome 5 clone mth2-28i20, COMPLETE SEQUENCE	--	--	--	--	--	--	--	--	--	--	--	--	--	--	0	0	0
Unigene37557_All	732	966	108.8959	1515	176.3105	2210	252.4351	1357	144.1637	1648	170.5228	3378	375.6637	-1.079416259	0.80100185	gi|351726000|ref|NP_001235832.1|	122.5	6.00E-27	uncharacterized protein LOC100500541 [Glycine max]	gi|51889803|gb|AC126780.18|	135	7.00E-29	Medicago truncatula chromosome 8 clone mth2-10n4, complete sequence	--	--	--	--	--	--	--	--	--	--	--	--	--	--	0	0	0
Unigene9978_All	630	434	56.8453	606	81.9424	783	103.9177	1152	142.1999	939	112.8916	845	109.186	-1.094962411	0.801008187	gi|356536186|ref|XP_003536620.1|	177.9	1.00E-43	PREDICTED: kynurenine formamidase-like [Glycine max]	gi|356536185|ref|XM_003536572.1|	383	1.00E-103	PREDICTED: Glycine max kynurenine formamidase-like (LOC100781483), mRNA	--	--	--	--	slr2121	70.1	3.00E-12	COG1878	Predicted metal-dependent hydrolase	--	--	--	--	--	GO:0009651//response to salt stress	0	GO:0016023//cytoplasmic membrane-bounded vesicle;GO:0005783//endoplasmic reticulum;GO:0005618//cell wall;GO:0005794//Golgi apparatus;GO:0009507//chloroplast
Unigene25481_All	1428	77	4.4495	284	16.9421	234	13.7011	100	5.4458	154	8.1682	283	16.1328	-1.156056847	0.801027198	gi|462407365|gb|EMJ12699.1|	374.4	2.00E-102	hypothetical protein PRUPE_ppa007884mg [Prunus persica]	gi|470115863|ref|XM_004294063.1|	161	2.00E-36	PREDICTED: Fragaria vesca subsp. vesca uncharacterized LOC101297222 (LOC101297222), mRNA	--	--	--	--	--	--	--	--	--	K11498	3.00E-07	55.1	ath:AT2G21380	centromeric protein E	GO:0043067//regulation of programmed cell death	0	0
CL6975.Contig4_All	843	43	4.2091	84	8.4884	82	8.1331	93	8.5791	126	11.3209	88	8.4978	-1.169232976	0.80104304	gi|388516433|gb|AFK46278.1|	245.7	6.00E-64	unknown [Medicago truncatula]	gi|403043719|ref|NM_001255036.2|	373	1.00E-100	Glycine max iron-sulfur assembly protein IscA-like 1, mitochondrial-like (LOC100777750), nuclear gene encoding mitochondrial protein, mRNA	sp|Q8LBM4|ISAM1_ARATH	212	2.00E-55	Iron-sulfur assembly protein IscA-like 1, mitochondrial OS=Arabidopsis thaliana GN=At2g16710 PE=2 SV=2	RC0728	129	8.00E-30	COG0316	Uncharacterized conserved protein	K13628	7.00E-63	238	gmx:100777750	iron-sulfur cluster assembly protein	GO:0006944//cellular membrane fusion;GO:0019243//methylglyoxal catabolic process to D-lactate;GO:0048193//Golgi vesicle transport;GO:0016226//iron-sulfur cluster assembly	GO:0051536//iron-sulfur cluster binding;GO:0005198//structural molecule activity	GO:0005739//mitochondrion
Unigene51571_All	242	13	4.4328	18	6.3363	24	8.2921	28	8.9977	46	14.3972	19	6.3913	-1.163391404	0.801078948	gi|357444855|ref|XP_003592705.1|	50.8	7.00E-06	HAT family dimerization domain containing protein [Medicago truncatula] >gi|358345320|ref|XP_003636729.1| HAT family dimerization domain containing protein [Medicago truncatula] >gi|355481753|gb|AES62956.1| HAT family dimerization domain containing protein [Medicago truncatula] >gi|355502664|gb|AES83867.1| HAT family dimerization domain containing protein [Medicago truncatula]	--	--	--	--	--	--	--	--	--	--	--	--	--	--	--	--	--	--	0	0	0
Unigene34200_All	292	13	3.6737	28	8.1687	48	13.7444	13	3.4622	28	7.2629	51	14.218	-1.178372554	0.801129643	gi|470117887|ref|XP_004295078.1|	70.9	7.00E-12	PREDICTED: ATP-citrate synthase beta chain protein 1-like [Fragaria vesca subsp. vesca]	gi|148872937|gb|EF571302.1|	325	1.00E-86	Glycyrrhiza uralensis ATP citrate lyase alpha subunit (acla) mRNA, complete cds	sp|Q9FGX1|ACLB2_ARATH	70.9	2.00E-13	ATP-citrate synthase beta chain protein 2 OS=Arabidopsis thaliana GN=ACLB-2 PE=1 SV=1	SPBC1703.07_2	55.5	2.00E-08	COG0372	Citrate synthase	K01648	4.00E-13	70.9	mtr:MTR_2g034090	ATP citrate (pro-S)-lyase [EC:2.3.3.8]	0	0	0
CL5400.Contig5_All	573	38	5.4724	59	8.7715	54	7.8797	65	8.8216	111	14.6725	89	12.644	-1.138312565	0.801156046	gi|356528134|ref|XP_003532660.1|	74.3	5.00E-68	PREDICTED: copper-transporting ATPase RAN1-like [Glycine max]	gi|356528133|ref|XM_003532612.1|	430	1.00E-118	PREDICTED: Glycine max copper-transporting ATPase RAN1-like (LOC100778219), mRNA	sp|Q9S7J8|HMA7_ARATH	164	2.00E-50	Copper-transporting ATPase RAN1 OS=Arabidopsis thaliana GN=RAN1 PE=1 SV=1	CAC3655	76.3	3.00E-14	COG2217	Cation transport ATPase	K01533	5.00E-69	203	gmx:100798164	Cu2+-exporting ATPase [EC:3.6.3.4]	GO:0060003//copper ion export;GO:0010119//regulation of stomatal movement;GO:0009873//ethylene mediated signaling pathway;GO:0009651//response to salt stress;GO:0006184//GTP catabolic process;GO:0006754//ATP biosynthetic process;GO:0006487//protein N-linked glycosylation;GO:0007264//small GTPase mediated signal transduction;GO:0000303//response to superoxide;GO:0008219//cell death;GO:0046686//res…	GO:0005515//protein binding;GO:0004008//copper-exporting ATPase activity;GO:0005525//GTP binding;GO:0003924//GTPase activity;GO:0005507//copper ion binding;GO:0005524//ATP binding	GO:0005802//trans-Golgi network;GO:0048046//apoplast;GO:0016021//integral to membrane;GO:0005618//cell wall;GO:0005794//Golgi apparatus;GO:0005829//cytosol;GO:0005768//endosome;GO:0005886//plasma membrane;GO:0005634//nucleus
Unigene7575_All	1607	106	5.443	257	13.6237	242	12.5912	244	11.8076	234	11.029	261	13.2213	-1.142878935	0.801167664	--	--	--	--	--	--	--	--	--	--	--	--	--	--	--	--	--	--	--	--	--	--	0	0	0
Unigene13999_All	512	49	7.8972	39	6.4889	56	9.1451	59	8.9613	197	29.1429	83	13.1965	-1.114602878	0.801174001	gi|356558419|ref|XP_003547504.1|	87	1.00E-16	PREDICTED: serine/threonine-protein kinase At5g01020-like [Glycine max]	gi|356558418|ref|XM_003547456.1|	101	7.00E-19	PREDICTED: Glycine max serine/threonine-protein kinase At5g01020-like (LOC100783759), mRNA	--	--	--	--	--	--	--	--	--	--	--	--	--	--	GO:0016310//phosphorylation	GO:0004672//protein kinase activity	0
Unigene29759_All	291	18	5.1042	35	10.2459	41	11.7804	34	9.086	44	11.4524	48	13.4276	-1.149372064	0.801214134	gi|388508920|gb|AFK42526.1|	172.2	2.00E-42	unknown [Lotus japonicus]	gi|356508263|ref|XM_003522830.1|	371	1.00E-100	PREDICTED: Glycine max retinoblastoma-binding protein 5-like (LOC100818581), mRNA	--	--	--	--	--	--	--	--	--	K14961	2.00E-41	165	gmx:100818094	COMPASS component SWD1	0	0	0
CL12357.Contig3_All	336	33	8.1044	107	27.1282	26	6.47	63	14.581	134	30.2066	31	7.5106	-1.105021505	0.80127539	gi|217071986|gb|ACJ84353.1|	85.9	2.00E-16	unknown [Medicago truncatula] >gi|388512617|gb|AFK44370.1| unknown [Medicago truncatula]	gi|402767095|ref|NM_001248739.2|	93.7	1.00E-16	Glycine max ATP sulfurylase (LOC547634), mRNA	--	--	--	--	--	--	--	--	--	K13811	4.00E-14	74.3	gmx:547634	3'-phosphoadenosine 5'-phosphosulfate synthase [EC:2.7.7.4 2.7.1.25]	GO:0000103//sulfate assimilation	GO:0004781//sulfate adenylyltransferase (ATP) activity	GO:0043231//intracellular membrane-bounded organelle;GO:0044444//cytoplasmic part
CL2933.Contig1_All	1164	47	3.3319	32	2.3419	35	2.5141	34	2.2715	105	6.8324	198	13.8472	-1.199183793	0.801309186	gi|358248142|ref|NP_001240078.1|	422.2	8.00E-117	allene oxide cyclase 3, chloroplastic-like [Glycine max] >gi|332739620|gb|AEE99199.1| allene oxide cyclase 4 [Glycine max]	gi|358248813|ref|NM_001253271.1|	666	0	Glycine max amine oxidase, copper containing 3 (vascular adhesion protein 1) (AOC3), mRNA >gi|332739617|gb|HM803108.1| Glycine max allene oxide cyclase 3 (AOC3) mRNA, complete cds	sp|Q9LS01|AOC3_ARATH	258	4.00E-69	Allene oxide cyclase 3, chloroplastic OS=Arabidopsis thaliana GN=AOC3 PE=2 SV=1	--	--	--	--	--	K10525	2.00E-82	304	pop:POPTR_873764	allene oxide cyclase [EC:5.3.99.6]	GO:0009628//response to abiotic stimulus;GO:0006950//response to stress	GO:0046423//allene-oxide cyclase activity	GO:0009526//plastid envelope;GO:0044434;GO:0016020//membrane
Unigene25511_All	315	32	8.3827	38	10.2766	55	14.5989	70	17.2812	75	18.0338	73	18.8653	-1.107318977	0.801479224	--	--	--	--	--	--	--	--	--	--	--	--	--	--	--	--	--	--	--	--	--	--	0	0	0
Unigene22417_All	500	32	5.2811	74	12.6078	63	10.5351	74	11.5093	73	11.0583	78	12.6992	-1.154437811	0.801582725	gi|357499833|ref|XP_003620205.1|	120.2	1.00E-26	Disease resistance protein [Medicago truncatula] >gi|355495220|gb|AES76423.1| Disease resistance protein [Medicago truncatula]	gi|357437846|ref|XM_003589151.1|	129	3.00E-27	Medicago truncatula Disease resistance protein (MTR_1g019550) mRNA, complete cds	--	--	--	--	--	--	--	--	--	--	--	--	--	--	0	GO:0000166//nucleotide binding	0
Unigene17158_All	1582	85	4.4336	260	14.0005	104	5.4966	171	8.4058	224	10.7245	210	10.806	-1.1703829	0.801585893	gi|357469383|ref|XP_003604976.1|	770.4	0	3-ketoacyl-CoA thiolase 2, peroxisomal [Medicago truncatula] >gi|355506031|gb|AES87173.1| 3-ketoacyl-CoA thiolase 2, peroxisomal [Medicago truncatula]	gi|357469382|ref|XM_003604928.1|	1566	0	Medicago truncatula 3-ketoacyl-CoA thiolase 2, peroxisomal (MTR_4g022430) mRNA, complete cds	sp|Q56WD9|THIK2_ARATH	667	0	3-ketoacyl-CoA thiolase 2, peroxisomal OS=Arabidopsis thaliana GN=PED1 PE=1 SV=2	BS_yusK	331	2.00E-90	COG0183	Acetyl-CoA acetyltransferase	K07513	0	770	mtr:MTR_4g022430	acetyl-CoA acyltransferase 1 [EC:2.3.1.16]	GO:0008152//metabolic process	GO:0003988//acetyl-CoA C-acyltransferase activity	GO:0005777//peroxisome
CL13702.Contig2_All	879	27	2.5347	34	3.2951	55	5.2317	30	2.6541	56	4.8254	113	10.465	-1.238692315	0.801613353	gi|357510983|ref|XP_003625780.1|	513.5	1.00E-144	Protein kinase-like protein [Medicago truncatula] >gi|355500795|gb|AES81998.1| Protein kinase-like protein [Medicago truncatula]	gi|357510982|ref|XM_003625732.1|	1128	0	Medicago truncatula Protein kinase-like protein (MTR_7g104180) mRNA, complete cds	sp|Q9LFA2|KIPK_ARATH	406	1.00E-113	Serine/threonine-protein kinase KIPK OS=Arabidopsis thaliana GN=KIPK PE=1 SV=1	SPAC17G8.14c_2	96.7	5.00E-20	COG0515	Serine/threonine protein kinase	K08286	7.00E-100	361	aly:ARALYDRAFT_494187	protein-serine/threonine kinase [EC:2.7.11.-]	GO:0000278//mitotic cell cycle;GO:0006346//methylation-dependent chromatin silencing;GO:0016246//RNA interference;GO:0009855//determination of bilateral symmetry;GO:0006396//RNA processing;GO:0006468//protein phosphorylation;GO:0010014//meristem initiation;GO:0010073//meristem maintenance	GO:0005515//protein binding;GO:0004674//protein serine/threonine kinase activity;GO:0005524//ATP binding	GO:0005737//cytoplasm;GO:0005886//plasma membrane;GO:0005634//nucleus
Unigene255_All	648	42	5.3483	88	11.5687	75	9.6773	80	9.6007	109	12.7405	106	13.3162	-1.152086713	0.801674609	gi|356529677|ref|XP_003533415.1|	241.9	6.00E-63	PREDICTED: probable serine/threonine-protein kinase Cx32, chloroplastic-like [Glycine max]	gi|356529676|ref|XM_003533367.1|	295	3.00E-77	PREDICTED: Glycine max probable serine/threonine-protein kinase Cx32, chloroplastic-like (LOC100794193), mRNA	sp|P27450|CX32_ARATH	169	9.00E-43	Probable serine/threonine-protein kinase Cx32, chloroplastic OS=Arabidopsis thaliana GN=At4g35600 PE=1 SV=2	BS_yloP_1	50.1	3.00E-06	COG0515	Serine/threonine protein kinase	K00924	2.00E-42	169	ath:AT4G35600	[EC:2.7.1.-]	GO:0006468//protein phosphorylation	GO:0005524//ATP binding;GO:0004674//protein serine/threonine kinase activity	GO:0005886//plasma membrane
CL10055.Contig2_All	750	35	3.8508	94	10.6769	37	4.1249	50	5.1844	88	8.8871	111	12.0479	-1.176929155	0.801704181	gi|358248436|ref|NP_001240137.1|	281.2	1.00E-74	MYB transcription factor MYB51 [Glycine max]	gi|358248435|ref|NM_001253208.1|	432	1.00E-118	Glycine max MYB transcription factor MYB51 (MYB51), mRNA	sp|Q8S9H7|DIV_ANTMA	178	3.00E-45	Transcription factor DIVARICATA OS=Antirrhinum majus GN=DIVARICATA PE=2 SV=1	--	--	--	--	--	K12133	6.00E-07	52.8	ath:AT1G01060	LATE ELONGATED HYPOCOTYL	0	GO:0005488//binding	0
CL8056.Contig1_All	2048	4660	187.7593	10691	444.6978	11428	466.5614	13356	507.1468	7861	290.7263	10190	405.0371	-1.094610172	0.801709461	gi|351725333|ref|NP_001235809.1|	755.4	0	SOS2-like protein kinase [Glycine max] >gi|21954717|gb|AAM83095.1|AF525402_1 SOS2-like protein kinase [Glycine max]	gi|166788444|dbj|AB378094.1|	618	1.00E-174	Phaseolus vulgaris PvCIPK5 mRNA for protein kinase, complete cds	sp|O65554|CIPK6_ARATH	665	0	CBL-interacting serine/threonine-protein kinase 6 OS=Arabidopsis thaliana GN=CIPK6 PE=1 SV=1	ECU01g0630	154	7.00E-37	COG0515	Serine/threonine protein kinase	K00924	2.00E-139	494	osa:4342410	[EC:2.7.1.-]	GO:0010540//basipetal auxin transport;GO:0006468//protein phosphorylation;GO:0009414//response to water deprivation;GO:0042538//hyperosmotic salinity response;GO:0007165//signal transduction;GO:0007275//multicellular organismal development	GO:0005524//ATP binding;GO:0004683//calmodulin-dependent protein kinase activity	0
Unigene24683_All	1615	115	5.8759	65	3.4286	47	2.4333	71	3.4188	667	31.2817	81	4.0828	-1.137591316	0.801728472	gi|356546069|ref|XP_003541454.1|	781.9	0	PREDICTED: probable leucine-rich repeat receptor-like protein kinase At5g49770-like [Glycine max]	gi|356546068|ref|XM_003541406.1|	1526	0	PREDICTED: Glycine max probable leucine-rich repeat receptor-like protein kinase At5g49770-like (LOC100786172), mRNA	sp|Q9LT96|Y5977_ARATH	526	1.00E-149	Probable leucine-rich repeat receptor-like protein kinase At5g49770 OS=Arabidopsis thaliana GN=At5g49770 PE=2 SV=1	YAR019c	94.4	5.00E-19	COG0515	Serine/threonine protein kinase	K04733	7.00E-71	266	smo:SELMODRAFT_159261	interleukin-1 receptor-associated kinase 4 [EC:2.7.11.1]	GO:0000186//activation of MAPKK activity;GO:0030003//cellular cation homeostasis;GO:0070838//divalent metal ion transport;GO:0006569//tryptophan catabolic process;GO:0009684//indoleacetic acid biosynthetic process;GO:0055114//oxidation-reduction process;GO:0044242//cellular lipid catabolic process	GO:0032440//2-alkenal reductase [NAD(P)] activity;GO:0004709//MAP kinase kinase kinase activity;GO:0005524//ATP binding	GO:0005773//vacuole;GO:0016021//integral to membrane;GO:0005576//extracellular region;GO:0005886//plasma membrane
Unigene21440_All	627	45	5.9223	64	8.6954	85	11.335	68	8.4339	100	12.0801	144	18.6959	-1.142025983	0.801842534	gi|356564974|ref|XP_003550720.1|	188.7	5.00E-47	PREDICTED: uncharacterized protein LOC100820129 [Glycine max]	gi|161318452|gb|EU028330.1|	206	2.00E-50	Glycine max clone BAC gmw1-29F06 genomic sequence	--	--	--	--	--	--	--	--	--	--	--	--	--	--	0	0	0
CL348.Contig2_All	1478	9452	527.7093	20401	1175.8547	40364	2283.4329	32180	1693.1634	15839	811.6892	15697	864.5554	-1.08971732	0.801862601	gi|6850932|emb|CAB71133.1|	78.2	4.00E-13	hypothetical protein [Cicer arietinum]	gi|356512168|ref|XM_003524745.1|	61.9	2.00E-06	PREDICTED: Glycine max uncharacterized protein LOC100789364 (LOC100789364), mRNA	--	--	--	--	--	--	--	--	--	--	--	--	--	--	0	0	0
CL13687.Contig6_All	1664	460	22.8113	409	20.9386	235	11.8082	136	6.3558	261	11.8802	280	13.6979	1.099622412	0.801973495	gi|356542804|ref|XP_003539855.1|	648.7	0	PREDICTED: uncharacterized protein LOC100818590 [Glycine max]	gi|356542803|ref|XM_003539807.1|	1419	0	PREDICTED: Glycine max uncharacterized protein LOC100818590 (LOC100818590), mRNA	sp|P21997|SSGP_VOLCA	45.1	8.00E-12	Sulfated surface glycoprotein 185 OS=Volvox carteri PE=1 SV=1	XF0818	42	6.00E-08	COG2730	Endoglucanase	K07562	1.00E-106	385	sbi:SORBI_03g046345	nonsense-mediated mRNA decay protein 3	0	0	GO:0005739//mitochondrion;GO:0009706//chloroplast inner membrane
Unigene29430_All	1319	121	7.5698	82	5.296	120	7.6069	145	8.5489	552	31.6979	145	8.949	-1.115245564	0.801990393	gi|357506461|ref|XP_003623519.1|	552.7	5.00E-156	D-alanine--D-alanine ligase [Medicago truncatula] >gi|355498534|gb|AES79737.1| D-alanine--D-alanine ligase [Medicago truncatula]	gi|357506460|ref|XM_003623471.1|	1225	0	Medicago truncatula D-alanine--D-alanine ligase (MTR_7g071990) mRNA, complete cds	--	--	--	--	BH1621	51.6	3.00E-06	COG1181	D-alanine-D-alanine ligase and related ATP-grasp enzymes	--	--	--	--	--	GO:0009252//peptidoglycan biosynthetic process	GO:0046872//metal ion binding;GO:0005524//ATP binding;GO:0008716//D-alanine-D-alanine ligase activity	GO:0005618//cell wall;GO:0009507//chloroplast
Unigene13954_All	285	16	4.6326	48	14.3474	44	12.9085	30	8.1858	31	8.2386	52	14.8528	-1.170254841	0.80199673	gi|224062341|ref|XP_002300819.1|	94.7	4.00E-19	predicted protein [Populus trichocarpa] >gi|222842545|gb|EEE80092.1| predicted protein [Populus trichocarpa]	gi|31581060|dbj|AP006429.1|	155	3.00E-35	Lotus japonicus genomic DNA, chromosome 1, clone: LjT17D07, TM0322, complete sequence	sp|Q94A20|BI1L_ARATH	77.4	2.00E-15	BI1-like protein OS=Arabidopsis thaliana GN=At4g15470 PE=2 SV=1	SPCC576.04	52.8	2.00E-07	COG0670	Integral membrane protein, interacts with FtsH	K06890	5.00E-20	94	aly:ARALYDRAFT_470286		GO:0006457//protein folding;GO:0009408//response to heat;GO:0009742//brassinosteroid mediated signaling pathway;GO:0009826//unidimensional cell growth;GO:0009644//response to high light intensity;GO:0042542//response to hydrogen peroxide	GO:0016595//glutamate binding	GO:0016021//integral to membrane
Unigene36742_All	1380	111	6.6373	82	5.0619	88	5.3318	229	12.9046	379	20.8016	165	9.7332	-1.125373286	0.802033695	gi|356495518|ref|XP_003516624.1|	515	1.00E-144	PREDICTED: transcription factor RAX3-like [Glycine max]	gi|356495517|ref|XM_003516576.1|	539	1.00E-150	PREDICTED: Glycine max transcription factor RAX3-like (LOC100812816), mRNA	sp|Q9M2Y9|RAX3_ARATH	273	2.00E-73	Transcription factor RAX3 OS=Arabidopsis thaliana GN=RAX3 PE=2 SV=1	ECU11g1690	97.8	4.00E-20	COG5147	Myb superfamily proteins, including transcription factors and mRNA splicing factors	K09422	1.00E-145	514	gmx:100812816	myb proto-oncogene protein, plant	0	GO:0005488//binding	0
CL11233.Contig2_All	1108	142	10.5753	69	5.305	48	3.6222	39	2.7372	59	4.0332	100	7.347	1.168186679	0.802116074	gi|357521407|ref|XP_003630992.1|	404.4	1.00E-111	hypothetical protein MTR_8g105930 [Medicago truncatula] >gi|355525014|gb|AET05468.1| hypothetical protein MTR_8g105930 [Medicago truncatula]	gi|356511284|ref|XM_003524309.1|	726	0	PREDICTED: Glycine max uncharacterized protein LOC100809868 (LOC100809868), mRNA	--	--	--	--	--	--	--	--	--	--	--	--	--	--	0	GO:0008270//zinc ion binding	GO:0005622//intracellular
Unigene42612_All	305	7	1.8938	9	2.5137	5	1.3707	4	1.0199	41	10.1817	10	2.669	-1.287711811	0.802127691	gi|366984550|gb|AEX09184.1|	90.9	6.00E-18	glycolate oxidase [Gossypium hirsutum]	gi|356528205|ref|XM_003532648.1|	226	1.00E-56	PREDICTED: Glycine max peroxisomal (S)-2-hydroxy-acid oxidase GLO1-like (LOC100798419), mRNA	sp|O49506|GLO5_ARATH	87.4	2.00E-18	Peroxisomal (S)-2-hydroxy-acid oxidase GLO5 OS=Arabidopsis thaliana GN=GLO5 PE=1 SV=1	all0170	48.1	4.00E-06	COG1304	L-lactate dehydrogenase (FMN-dependent) and related alpha-hydroxy acid dehydrogenases	K11517	2.00E-18	88.6	gmx:100170736	(S)-2-hydroxy-acid oxidase [EC:1.1.3.15]	GO:0055114//oxidation-reduction process;GO:0042742//defense response to bacterium;GO:0000041//transition metal ion transport;GO:0009854//oxidative photosynthetic carbon pathway;GO:0010204//defense response signaling pathway, resistance gene-independent;GO:0050665//hydrogen peroxide biosynthetic process	GO:0052853//long-chain-(S)-2-hydroxy-long-chain-acid oxidase activity;GO:0008891//glycolate oxidase activity;GO:0052854//medium-chain-(S)-2-hydroxy-acid oxidase activity;GO:0052852//very-long-chain-(S)-2-hydroxy-acid oxidase activity;GO:0010181//FMN binding	GO:0005777//peroxisome;GO:0009570//chloroplast stroma;GO:0005773//vacuole;GO:0022626//cytosolic ribosome;GO:0016020//membrane;GO:0005634//nucleus;GO:0048046//apoplast
CL11364.Contig1_All	1010	23	1.8791	71	5.9884	123	10.1824	43	3.3108	51	3.8246	83	6.6897	-1.294213665	0.802127691	gi|356513155|ref|XP_003525279.1|	288.5	1.00E-76	PREDICTED: uncharacterized protein LOC100779060 isoform 1 [Glycine max]	gi|356513154|ref|XM_003525231.1|	402	1.00E-109	PREDICTED: Glycine max uncharacterized protein LOC100779060, transcript variant 1 (LOC100779060), mRNA	--	--	--	--	--	--	--	--	--	--	--	--	--	--	GO:0048366//leaf development;GO:0045892//negative regulation of transcription, DNA-dependent	GO:0005515//protein binding	GO:0005634//nucleus
CL11489.Contig1_All	2209	107	3.997	206	7.9442	124	4.6935	241	8.4842	299	10.2521	230	8.4758	-1.182296317	0.802166768	gi|356510334|ref|XP_003523894.1|	70.5	1.00E-10	PREDICTED: probable thylakoidal processing peptidase 2, chloroplastic-like [Glycine max]	gi|356510333|ref|XM_003523846.1|	377	1.00E-101	PREDICTED: Glycine max probable thylakoidal processing peptidase 2, chloroplastic-like (LOC100817525), mRNA	sp|Q9M9Z2|TPP2_ARATH	336	3.00E-92	Probable thylakoidal processing peptidase 2, chloroplastic OS=Arabidopsis thaliana GN=TPP2 PE=2 SV=1	sll0716	135	2.00E-31	COG0681	Signal peptidase I	K03100	1.00E-135	482	gmx:100817525	signal peptidase I [EC:3.4.21.89]	GO:0006465//signal peptide processing;GO:0006508//proteolysis	GO:0004175//endopeptidase activity;GO:0008236//serine-type peptidase activity	GO:0009534//chloroplast thylakoid;GO:0016021//integral to membrane
Unigene37345_All	638	48	6.2082	22	2.9375	21	2.7521	53	6.4601	211	25.0495	74	9.4419	-1.136706856	0.802167824	--	--	--	--	gi|144925108|gb|AC165135.29|	97.6	1.00E-17	Medicago truncatula clone mth2-20f2, complete sequence	--	--	--	--	--	--	--	--	--	--	--	--	--	--	0	0	0
Unigene37034_All	1189	58	4.0252	67	4.8003	51	3.5864	156	10.203	151	9.619	110	7.5312	-1.179614747	0.802216406	--	--	--	--	gi|68533192|dbj|AP006552.1|	63.9	4.00E-07	Lotus japonicus genomic DNA, chromosome 1, clone: LjT28G12, TM0107, complete sequence	--	--	--	--	--	--	--	--	--	--	--	--	--	--	0	0	0
Unigene30252_All	234	69	24.3321	41	14.926	30	10.7195	42	13.9579	31	10.0342	29	10.0886	1.098868371	0.802267101	--	--	--	--	gi|186452943|gb|AC144481.8|	79.8	1.00E-12	Medicago truncatula clone mth2-35e10, complete sequence	--	--	--	--	--	--	--	--	--	--	--	--	--	--	0	0	0
CL8418.Contig1_All	363	61	13.8666	72	16.8967	23	5.2977	31	6.6411	34	7.0943	23	5.1579	1.13870188	0.802307234	gi|351727048|ref|NP_001237915.1|	127.1	8.00E-29	uncharacterized protein LOC100527051 [Glycine max]	gi|351727047|ref|NM_001250986.1|	198	3.00E-48	Glycine max uncharacterized LOC100527051 (LOC100527051), mRNA	--	--	--	--	--	--	--	--	--	--	--	--	--	--	GO:0006979//response to oxidative stress	0	GO:0005739//mitochondrion
Unigene17036_All	1163	130	9.2238	294	21.535	152	10.9278	35	2.3403	102	6.6429	46	3.2198	1.181159772	0.802355816	gi|357502983|ref|XP_003621780.1|	281.6	1.00E-74	Bcl-2-associated athanogene-like protein [Medicago truncatula] >gi|355496795|gb|AES77998.1| Bcl-2-associated athanogene-like protein [Medicago truncatula]	gi|189162533|dbj|AP009756.1|	168	8.00E-39	Lotus japonicus genomic DNA, clone: LjT38B21, TM1912, complete sequence	sp|Q9LJ64|PLRX1_ARATH	103	1.00E-22	Pollen-specific leucine-rich repeat extensin-like protein 1 OS=Arabidopsis thaliana GN=PEX1 PE=2 SV=1	SPBC28F2.12	66.2	1.00E-10	COG0086	DNA-directed RNA polymerase, beta' subunit/160 kD subunit	K14709	3.00E-17	87.8	vcn:VOLCADRAFT_104214	solute carrier family 39 (zinc transporter), member 1/2/3	0	0	0
Unigene33648_All	453	32	5.829	39	7.334	66	12.1819	78	13.3901	63	10.5336	83	14.9152	-1.151219534	0.802365322	--	--	--	--	--	--	--	--	--	--	--	--	--	--	--	--	--	--	--	--	--	--	0	0	0
Unigene29531_All	1069	131	10.112	180	14.344	329	25.7328	314	22.8423	291	20.6182	288	21.9314	-1.108081073	0.802430802	gi|356535004|ref|XP_003536039.1|	204.5	2.00E-51	PREDICTED: transcription factor bHLH149-like [Glycine max]	gi|356572923|ref|XM_003554567.1|	161	2.00E-36	PREDICTED: Glycine max transcription factor bHLH149-like (LOC100802046), mRNA	sp|O80482|BH149_ARATH	145	4.00E-35	Transcription factor bHLH149 OS=Arabidopsis thaliana GN=BHLH149 PE=1 SV=1	--	--	--	--	--	K12126	3.00E-06	51.2	ath:AT1G09530	phytochrome-interacting factor 3	0	0	0
Unigene36517_All	2389	83	2.8669	150	5.3487	144	5.0398	383	12.4672	109	3.4558	124	4.2253	-1.228132129	0.802451925	gi|356521416|ref|XP_003529352.1|	534.3	3.00E-150	PREDICTED: NAC domain-containing protein 8-like [Glycine max]	gi|356521415|ref|XM_003529304.1|	763	0	PREDICTED: Glycine max NAC domain-containing protein 8-like (LOC100795920), mRNA	sp|Q6NQK2|NAC8_ARATH	219	4.00E-57	NAC domain-containing protein 8 OS=Arabidopsis thaliana GN=NAC008 PE=2 SV=1	--	--	--	--	--	--	--	--	--	--	GO:0006355//regulation of transcription, DNA-dependent	GO:0003677//DNA binding	GO:0005634//nucleus
CL14037.Contig4_All	1095	163	12.2834	201	15.6372	279	21.3039	201	14.2748	332	22.9647	559	41.5574	-1.096466423	0.802580773	gi|388505540|gb|AFK40836.1|	384	2.00E-105	unknown [Lotus japonicus]	gi|356520946|ref|XM_003529073.1|	555	1.00E-155	PREDICTED: Glycine max probable glutathione S-transferase-like, transcript variant 1 (LOC100806714), mRNA	sp|P32110|GSTX6_SOYBN	375	2.00E-104	Probable glutathione S-transferase OS=Glycine max GN=HSP26-A PE=2 SV=1	NMA0498	68.9	1.00E-11	COG0625	Glutathione S-transferase	K00799	7.00E-103	372	gmx:100500680	glutathione S-transferase [EC:2.5.1.18]	GO:0006950//response to stress	GO:0004364//glutathione transferase activity	0
CL3062.Contig2_All	1730	176	8.3948	250	12.3104	412	19.9122	463	20.8124	230	10.0697	504	23.7157	-1.116312459	0.802611401	gi|356517072|ref|XP_003527214.1|	785.4	0	PREDICTED: glucan endo-1,3-beta-glucosidase 7-like [Glycine max]	gi|356508403|ref|XM_003522899.1|	1112	0	PREDICTED: Glycine max glucan endo-1,3-beta-glucosidase 7-like (LOC100810568), mRNA	sp|Q9M069|E137_ARATH	650	0	Glucan endo-1,3-beta-glucosidase 7 OS=Arabidopsis thaliana GN=At4g34480 PE=1 SV=2	--	--	--	--	--	K14489	3.00E-13	75.5	vvi:100263145	arabidopsis histidine kinase 2/3/4 (cytokinin receptor) [EC:2.7.13.3]	GO:0005975//carbohydrate metabolic process	GO:0042973//glucan endo-1,3-beta-D-glucosidase activity	0
CL4290.Contig4_All	536	24	3.6948	31	4.9269	47	7.3316	76	11.0265	44	6.2176	54	8.2012	-1.198868522	0.802621963	gi|356576787|ref|XP_003556511.1|	128.6	4.00E-29	PREDICTED: zinc finger protein NUTCRACKER-like [Glycine max]	gi|224923150|gb|AC235386.1|	307	6.00E-81	Glycine max strain Williams 82 clone GM_WBb0115I18, complete sequence	--	--	--	--	--	--	--	--	--	--	--	--	--	--	0	GO:0008270//zinc ion binding;GO:0003676//nucleic acid binding	GO:0005622//intracellular
Unigene17864_All	1002	164	13.5058	98	8.3317	46	3.8385	56	4.3462	65	4.9134	111	9.0179	1.148472848	0.802673713	gi|357521383|ref|XP_003630980.1|	438.7	7.00E-122	Vacuolar iron transporter [Medicago truncatula] >gi|355525002|gb|AET05456.1| Vacuolar iron transporter [Medicago truncatula]	gi|357521382|ref|XM_003630932.1|	846	0	Medicago truncatula Vacuolar iron transporter (MTR_8g105790) mRNA, complete cds	sp|Q9ZUA5|VIT1_ARATH	391	3.00E-109	Vacuolar iron transporter 1 OS=Arabidopsis thaliana GN=VIT1 PE=2 SV=1	YLR220w	159	6.00E-39	COG1814	Uncharacterized membrane protein	K01115	4.00E-07	53.9	vcn:VOLCADRAFT_99471	phospholipase D [EC:3.1.4.4]	GO:0006880//intracellular sequestering of iron ion;GO:0034755//iron ion transmembrane transport	GO:0005381//iron ion transmembrane transporter activity	GO:0005774//vacuolar membrane
Unigene2700_All	228	8	2.8953	24	8.9671	4	1.4669	37	12.6198	17	5.6474	6	2.1422	-1.232486522	0.802685331	--	--	--	--	--	--	--	--	--	--	--	--	--	--	--	--	--	--	--	--	--	--	0	0	0
CL8775.Contig1_All	869	44	4.1781	23	2.2547	36	3.4638	133	11.902	114	9.9362	71	6.651	-1.184533682	0.802698004	--	--	--	--	gi|199580023|gb|AC189339.2|	60	4.00E-06	Brassica rapa subsp. pekinensis clone KBrB041J04, complete sequence	--	--	--	--	--	--	--	--	--	--	--	--	--	--	0	0	0
CL1707.Contig4_All	361	32	7.3146	30	7.0793	56	12.9703	95	20.4646	72	15.1064	55	12.4024	-1.128421312	0.802708566	gi|224118182|ref|XP_002317751.1|	221.5	3.00E-57	predicted protein [Populus trichocarpa] >gi|222858424|gb|EEE95971.1| predicted protein [Populus trichocarpa]	gi|356516022|ref|XM_003526648.1|	446	1.00E-123	PREDICTED: Glycine max ATP-dependent zinc metalloprotease FTSH 11, chloroplastic/mitochondrial-like (LOC100814187), mRNA	sp|A2ZVG7|FTSH9_ORYSJ	215	6.00E-57	ATP-dependent zinc metalloprotease FTSH 9, chloroplastic/mitochondrial OS=Oryza sativa subsp. japonica GN=FTSH9 PE=3 SV=1	CC3226	147	4.00E-36	COG0465	ATP-dependent Zn proteases	K08955	2.00E-39	158	vvi:100252645	ATP-dependent metalloprotease [EC:3.4.24.-]	GO:0030163//protein catabolic process;GO:0006508//proteolysis;GO:0009408//response to heat	GO:0004222//metalloendopeptidase activity;GO:0005524//ATP binding;GO:0008568//microtubule-severing ATPase activity	GO:0009507//chloroplast;GO:0016020//membrane;GO:0005739//mitochondrion
CL6391.Contig18_All	214	13	5.0127	24	9.5538	27	10.5492	27	9.8115	27	9.5562	38	14.4551	-1.169373797	0.802724408	gi|356498553|ref|XP_003518115.1|	151.4	4.00E-36	PREDICTED: calcium-dependent protein kinase 32-like [Glycine max]	gi|356537542|ref|XM_003537238.1|	327	3.00E-87	PREDICTED: Glycine max calcium-dependent protein kinase 32-like (LOC100778471), mRNA	sp|Q6NLQ6|CDPKW_ARATH	147	2.00E-36	Calcium-dependent protein kinase 32 OS=Arabidopsis thaliana GN=CPK32 PE=1 SV=1	ECU01g0630	49.3	2.00E-06	COG0515	Serine/threonine protein kinase	K13412	3.00E-37	150	gmx:100790745	calcium-dependent protein kinase [EC:2.7.11.1]	GO:0006468//protein phosphorylation;GO:0009651//response to salt stress;GO:0009738//abscisic acid mediated signaling pathway	GO:0005509//calcium ion binding;GO:0005524//ATP binding;GO:0004683//calmodulin-dependent protein kinase activity;GO:0004698//calcium-dependent protein kinase C activity	GO:0005737//cytoplasm;GO:0005634//nucleus;GO:0005886//plasma membrane
Unigene1851_All	469	38	6.6858	58	10.5349	116	20.6801	65	10.7777	67	10.8203	130	22.5643	-1.138680706	0.802731801	gi|356510141|ref|XP_003523798.1|	147.9	5.00E-35	PREDICTED: LOW QUALITY PROTEIN: glutathione transferase GST 23-like [Glycine max]	gi|356510140|ref|XM_003523750.1|	293	8.00E-77	PREDICTED: Glycine max glutathione transferase GST 23-like (LOC100813267), mRNA	sp|Q9FQA3|GST23_MAIZE	117	3.00E-27	Glutathione transferase GST 23 OS=Zea mays PE=2 SV=1	--	--	--	--	--	K00799	6.00E-29	124	pop:POPTR_576992	glutathione S-transferase [EC:2.5.1.18]	GO:0006979//response to oxidative stress;GO:0009409//response to cold;GO:0009635//response to herbicide;GO:0042631//cellular response to water deprivation;GO:0046686//response to cadmium ion	GO:0016740//transferase activity;GO:0043295//glutathione binding;GO:0004462//lactoylglutathione lyase activity	GO:0009570//chloroplast stroma;GO:0005886//plasma membrane;GO:0048046//apoplast
Unigene2177_All	511	38	6.1363	83	13.8367	58	9.4902	111	16.8923	85	12.599	71	11.3107	-1.148236448	0.802749755	gi|357442063|ref|XP_003591309.1|	169.5	2.00E-41	Cysteine desulfurase [Medicago truncatula] >gi|355480357|gb|AES61560.1| Cysteine desulfurase [Medicago truncatula]	gi|292774599|dbj|AK337791.1|	291	4.00E-76	Lotus japonicus cDNA, clone: LjFL1-sab-002-CC11, HTC	sp|Q9S740|AGP19_ARATH	50.1	7.00E-07	Lysine-rich arabinogalactan protein 19 OS=Arabidopsis thaliana GN=AGP19 PE=2 SV=2	RSp0696	51.2	9.00E-07	COG0520	Selenocysteine lyase	--	--	--	--	--	GO:0019450//L-cysteine catabolic process to pyruvate	GO:0080146//L-cysteine desulfhydrase activity;GO:0030170//pyridoxal phosphate binding;GO:0045439	GO:0005829//cytosol
CL861.Contig1_All	989	15	1.2515	0	0	3	0.2536	0	0	131	10.0326	0	0	-1.420875991	0.802798337	gi|226528409|ref|NP_001147361.1|	401	1.00E-110	60S ribosomal protein L5-2 [Zea mays] >gi|195610506|gb|ACG27083.1| 60S ribosomal protein L5-2 [Zea mays]	--	--	--	--	sp|O65353|RL5_HELAN	327	9.00E-90	60S ribosomal protein L5 OS=Helianthus annuus GN=RPL5A PE=2 SV=1	SPBC11C11.09c	369	6.00E-102	COG0256	Ribosomal protein L18	K02932	1.00E-111	400	zma:100280969	large subunit ribosomal protein L5e	GO:0006412//translation;GO:0044767;GO:0048513//organ development;GO:0009653//anatomical structure morphogenesis	GO:0003735//structural constituent of ribosome;GO:0008097//5S rRNA binding	GO:0009536//plastid;GO:0044446//intracellular organelle part;GO:0022626//cytosolic ribosome;GO:0016020//membrane;GO:0005634//nucleus
Unigene26240_All	241	11	3.7664	14	4.9487	5	1.7347	53	17.102	14	4.3999	13	4.3911	-1.196341496	0.802801506	--	--	--	--	gi|29122716|dbj|AP006077.1|	75.8	2.00E-11	Lotus japonicus genomic DNA, chromosome 3, clone: LjT46B01, TM0116, complete sequence	--	--	--	--	--	--	--	--	--	--	--	--	--	--	0	0	0
CL5129.Contig2_All	1470	203	11.3953	121	7.012	106	6.0292	74	3.9147	111	5.7193	100	5.5377	1.172018658	0.802835302	gi|358248122|ref|NP_001239819.1|	613.6	2.00E-174	uncharacterized protein LOC100805924 [Glycine max]	gi|402794413|ref|NM_001255149.2|	1356	0	Glycine max lipid phosphate phosphatase 2-like (LOC100785459), mRNA	sp|Q9XI60|LPP2_ARATH	480	8.00E-136	Lipid phosphate phosphatase 2 OS=Arabidopsis thaliana GN=LPP2 PE=2 SV=1	SPBC409.18	125	2.00E-28	COG0671	Membrane-associated phospholipid phosphatase	--	--	--	--	--	GO:0009738//abscisic acid mediated signaling pathway;GO:0055114//oxidation-reduction process	GO:0008195//phosphatidate phosphatase activity;GO:0003993//acid phosphatase activity;GO:0032440//2-alkenal reductase [NAD(P)] activity	GO:0005737//cytoplasm;GO:0005887//integral to plasma membrane
CL9711.Contig5_All	1821	78	3.5345	74	3.4618	76	3.4896	212	9.0534	256	10.648	109	4.8727	-1.212598033	0.802857481	gi|357496711|ref|XP_003618644.1|	802	0	Cytokinin-O-glucosyltransferase [Medicago truncatula] >gi|355493659|gb|AES74862.1| Cytokinin-O-glucosyltransferase [Medicago truncatula]	gi|356573697|ref|XM_003554946.1|	1102	0	PREDICTED: Glycine max UDP-glycosyltransferase 85A3-like (LOC100798148), mRNA	sp|Q9LMF0|U85A5_ARATH	563	2.00E-160	UDP-glycosyltransferase 85A5 OS=Arabidopsis thaliana GN=UGT85A5 PE=2 SV=1	--	--	--	--	--	K13030	2.00E-117	421	sbi:SORBI_01g001220	cyanohydrin beta-glucosyltransferase [EC:2.4.1.85]	GO:0008152//metabolic process	GO:0016758//transferase activity, transferring hexosyl groups	0
CL615.Contig7_All	877	94	8.8445	179	17.3872	267	25.4554	246	21.8134	204	17.6184	195	18.1003	-1.116552139	0.802893389	gi|356500789|ref|XP_003519213.1|	333.2	3.00E-90	PREDICTED: auxin-responsive protein IAA9-like [Glycine max]	gi|356515674|ref|XM_003526476.1|	517	1.00E-144	PREDICTED: Glycine max auxin-responsive protein IAA8-like (LOC100812025), mRNA	sp|Q38827|IAA9_ARATH	142	2.00E-34	Auxin-responsive protein IAA9 OS=Arabidopsis thaliana GN=IAA9 PE=1 SV=1	--	--	--	--	--	--	--	--	--	--	GO:0050794//regulation of cellular process;GO:0006351//transcription, DNA-dependent	0	GO:0044424//intracellular part
Unigene41964_All	587	94	13.214	188	27.2833	266	37.8889	197	26.0985	207	26.7097	231	32.035	-1.097769285	0.802893389	--	--	--	--	--	--	--	--	--	--	--	--	--	--	--	--	--	--	--	--	--	--	0	0	0
Unigene6449_All	533	28	4.3349	64	10.2289	49	7.6867	75	10.9426	72	10.2316	54	8.2474	-1.177842586	0.802971544	gi|358343620|ref|XP_003635897.1|	246.9	1.00E-64	Cc-nbs-lrr resistance protein [Medicago truncatula] >gi|355501832|gb|AES83035.1| Cc-nbs-lrr resistance protein [Medicago truncatula]	gi|358343619|ref|XM_003635849.1|	347	7.00E-93	Medicago truncatula Cc-nbs-lrr resistance protein (MTR_016s1002) mRNA, complete cds	sp|Q7XBQ9|RGA2_SOLBU	72	2.00E-13	Disease resistance protein RGA2 OS=Solanum bulbocastanum GN=RGA2 PE=1 SV=1	--	--	--	--	--	K03013	3.00E-17	86.3	vvi:100258335	DNA-directed RNA polymerases I, II, and III subunit RPABC1	GO:0006952//defense response	GO:0043531//ADP binding	0
Unigene61041_All	240	8	2.7506	35	12.4232	23	8.0128	19	6.1564	23	7.2586	18	6.1054	-1.242201856	0.803004284	--	--	--	--	gi|156231127|gb|AC130808.37|	77.8	4.00E-12	Medicago truncatula clone mth2-34k9, complete sequence	--	--	--	--	--	--	--	--	--	--	--	--	--	--	0	0	0
Unigene21063_All	1062	49	3.8073	44	3.5294	48	3.7791	70	5.1258	205	14.6206	85	6.5155	-1.201168638	0.803015901	gi|358345738|ref|XP_003636932.1|	493.8	2.00E-138	Cytochrome P450, partial [Medicago truncatula] >gi|355502867|gb|AES84070.1| Cytochrome P450, partial [Medicago truncatula]	gi|358345737|ref|XM_003636884.1|	668	0	Medicago truncatula Cytochrome P450 (MTR_065s0007) mRNA, partial cds	sp|O48923|C71DA_SOYBN	281	6.00E-76	Cytochrome P450 71D10 OS=Glycine max GN=CYP71D10 PE=2 SV=1	--	--	--	--	--	K13267	5.00E-71	266	gmx:100814284	cytochrome P450, family 71, subfamily D, polypeptide 9 (flavonoid 6-hydroxylase) [EC:1.14.13.-]	GO:0055114//oxidation-reduction process	GO:0016709//oxidoreductase activity, acting on paired donors, with incorporation or reduction of molecular oxygen, NAD(P)H as one donor, and incorporation of one atom of oxygen;GO:0020037//heme binding;GO:0005506//iron ion binding;GO:0009055//electron carrier activity	0
CL1661.Contig2_All	1015	142	11.5443	230	19.3036	182	14.9925	237	18.1581	505	37.6844	236	18.9276	-1.110318265	0.803045473	gi|388494284|gb|AFK35208.1|	329.3	6.00E-89	unknown [Medicago truncatula]	gi|402793979|ref|NM_001253141.2|	268	1.00E-68	Glycine max disease resistance response protein 206-like (LOC100808529), mRNA	sp|P13240|DR206_PEA	76.6	2.00E-14	Disease resistance response protein 206 OS=Pisum sativum GN=PI206 PE=2 SV=2	--	--	--	--	--	--	--	--	--	--	0	0	0
CL3452.Contig2_All	329	62	15.5504	46	11.9107	46	11.6904	10	2.3637	25	5.7555	53	13.1139	1.135599174	0.803087718	gi|356528503|ref|XP_003532842.1|	176.4	1.00E-43	PREDICTED: uncharacterized protein LOC100794002 [Glycine max]	gi|357519574|ref|XM_003630028.1|	381	1.00E-103	Medicago truncatula U-box domain-containing protein (MTR_8g091470) mRNA, complete cds	--	--	--	--	--	--	--	--	--	--	--	--	--	--	GO:0051211//anisotropic cell growth;GO:0030244//cellulose biosynthetic process;GO:0015979//photosynthesis;GO:0009832//plant-type cell wall biogenesis	0	GO:0005829//cytosol;GO:0009522//photosystem I;GO:0016021//integral to membrane;GO:0009506//plasmodesma;GO:0005886//plasma membrane
Unigene2627_All	245	75	25.2604	11	3.8248	14	4.7778	16	5.0786	53	16.385	41	13.6229	1.110923944	0.803101448	gi|357513797|ref|XP_003627187.1|	145.2	2.00E-34	Lipoxygenase [Medicago truncatula] >gi|355521209|gb|AET01663.1| Lipoxygenase [Medicago truncatula]	gi|357513796|ref|XM_003627139.1|	184	3.00E-44	Medicago truncatula Lipoxygenase (MTR_8g018570) mRNA, complete cds	sp|P38414|LOX1_LENCU	140	2.00E-34	Linoleate 9S-lipoxygenase OS=Lens culinaris GN=LOX1.1 PE=2 SV=1	--	--	--	--	--	K15718	7.00E-27	116	mtr:MTR_2g099570	linoleate 9S-lipoxygenase [EC:1.13.11.58]	GO:0031408//oxylipin biosynthetic process;GO:0055114//oxidation-reduction process	GO:0005506//iron ion binding;GO:0016165//lipoxygenase activity	0
CL3452.Contig5_All	363	69	15.6851	52	12.2032	71	16.3539	13	2.785	34	7.0943	51	11.4371	1.142393417	0.803166929	gi|449496450|ref|XP_004160137.1|	214.5	4.00E-55	PREDICTED: uncharacterized protein LOC101230042 [Cucumis sativus]	gi|356538028|ref|XM_003537459.1|	452	1.00E-124	PREDICTED: Glycine max uncharacterized protein LOC100816765 (LOC100816765), mRNA	sp|Q9C9A6|PUB10_ARATH	54.7	1.00E-08	U-box domain-containing protein 10 OS=Arabidopsis thaliana GN=PUB10 PE=2 SV=1	--	--	--	--	--	--	--	--	--	--	GO:0051211//anisotropic cell growth;GO:0030244//cellulose biosynthetic process;GO:0015979//photosynthesis;GO:0009832//plant-type cell wall biogenesis	GO:0016874//ligase activity	GO:0005829//cytosol;GO:0009522//photosystem I;GO:0016021//integral to membrane;GO:0009506//plasmodesma;GO:0005634//nucleus;GO:0005886//plasma membrane
CL4054.Contig8_All	1724	135	6.4616	132	6.5225	114	5.5289	538	24.2679	271	11.9061	148	6.9884	-1.154849236	0.803206006	gi|356498109|ref|XP_003517896.1|	982.6	0	PREDICTED: uridine-cytidine kinase C-like [Glycine max]	gi|356499983|ref|XM_003518767.1|	2292	0	PREDICTED: Glycine max uridine-cytidine kinase C-like (LOC100781286), mRNA	sp|Q9FKS0|UKL1_ARATH	88.6	1.00E-17	Uridine kinase-like protein 1, chloroplastic OS=Arabidopsis thaliana GN=UKL1 PE=1 SV=1	SA1439	110	1.00E-23	COG0572	Uridine kinase	K00876	1.00E-19	96.7	mtr:MTR_4g103620	uridine kinase [EC:2.7.1.48]	GO:0016570//histone modification;GO:0016310//phosphorylation;GO:0006434//seryl-tRNA aminoacylation;GO:0048449//floral organ formation;GO:0006222//UMP biosynthetic process;GO:0009909//regulation of flower development	GO:0004828//serine-tRNA ligase activity;GO:0004849//uridine kinase activity;GO:0016773//phosphotransferase activity, alcohol group as acceptor;GO:0005524//ATP binding	GO:0009507//chloroplast
Unigene21179_All	1509	223	12.1944	366	20.6618	148	8.2005	462	23.8089	585	29.3632	474	25.5705	-1.105963074	0.803248251	gi|357491191|ref|XP_003615883.1|	847	0	Exocyst complex component [Medicago truncatula] >gi|355517218|gb|AES98841.1| Exocyst complex component [Medicago truncatula]	gi|356500907|ref|XM_003519224.1|	1251	0	PREDICTED: Glycine max uncharacterized protein LOC100805909 (LOC100805909), mRNA	sp|Q9LK03|PERK2_ARATH	53.5	3.00E-07	Proline-rich receptor-like protein kinase PERK2 OS=Arabidopsis thaliana GN=PERK2 PE=2 SV=3	--	--	--	--	--	K07195	2.00E-132	470	aly:ARALYDRAFT_470722	exocyst complex component 7	GO:0035556//intracellular signal transduction;GO:0006904//vesicle docking involved in exocytosis;GO:0009738//abscisic acid mediated signaling pathway	0	GO:0070062//extracellular vesicular exosome;GO:0005886//plasma membrane;GO:0000145//exocyst;GO:0005829//cytosol
CL4992.Contig2_All	904	79	7.2111	192	18.093	182	16.8334	137	11.7853	188	15.7516	225	20.2612	-1.143699517	0.803280991	gi|413947466|gb|AFW80115.1|	210.3	3.00E-53	hypothetical protein ZEAMMB73_313798 [Zea mays]	gi|356539083|ref|XM_003537982.1|	404	1.00E-110	PREDICTED: Glycine max histone H4-like (LOC100784197), mRNA	sp|P0CG89|H4_SOYBN	206	2.00E-53	Histone H4 OS=Glycine max PE=3 SV=1	SPBC1105.12	194	2.00E-49	COG2036	Histones H3 and H4	K11254	5.00E-53	206	mtr:MTR_2g096100	histone H4	GO:0009414//response to water deprivation;GO:0006334//nucleosome assembly	GO:0003677//DNA binding;GO:0046982//protein heterodimerization activity	GO:0005829//cytosol;GO:0000786//nucleosome;GO:0005739//mitochondrion;GO:0005730//nucleolus;GO:0009506//plasmodesma;GO:0005774//vacuolar membrane;GO:0009579//thylakoid;GO:0009507//chloroplast;GO:0005794//Golgi apparatus;GO:0005886//plasma membrane
CL6833.Contig1_All	317	56	14.5772	93	24.992	88	23.2109	144	35.3257	119	28.4331	116	29.7885	-1.097019881	0.803290497	--	--	--	--	gi|356500219|ref|XM_003518883.1|	176	9.00E-42	PREDICTED: Glycine max BTB/POZ and MATH domain-containing protein 2-like (LOC100799666), mRNA	--	--	--	--	--	--	--	--	--	--	--	--	--	--	0	0	0
Unigene13894_All	594	48	6.6681	92	13.194	107	15.0614	150	19.6378	85	10.8385	102	13.9786	-1.152032301	0.803388717	--	--	--	--	--	--	--	--	--	--	--	--	--	--	--	--	--	--	--	--	--	--	0	0	0
Unigene9734_All	393	47	9.8685	48	10.4046	57	12.1269	107	21.1728	143	27.56	76	15.7424	-1.122879124	0.80347004	gi|449459224|ref|XP_004147346.1|	263.8	5.00E-70	PREDICTED: 60S ribosomal protein L10-like [Cucumis sativus] >gi|449517467|ref|XP_004165767.1| PREDICTED: 60S ribosomal protein L10-like [Cucumis sativus]	gi|356570010|ref|XM_003553138.1|	498	1.00E-138	PREDICTED: Glycine max 60S ribosomal protein L10-like (LOC100779884), mRNA	sp|Q9M5M7|RL10_EUPES	260	2.00E-70	60S ribosomal protein L10 OS=Euphorbia esula GN=RPL10 PE=2 SV=1	YLR075w	200	6.00E-52	COG0197	Ribosomal protein L16/L10E	K02866	4.00E-71	263	gmx:100305619	large subunit ribosomal protein L10e	GO:0006412//translation	GO:0003735//structural constituent of ribosome	GO:0005840//ribosome
Unigene25632_All	923	51	4.5595	33	3.0457	13	1.1776	106	8.9308	256	21.0075	12	1.0584	-1.180204599	0.803493275	gi|388500870|gb|AFK38501.1|	379.4	4.00E-104	unknown [Lotus japonicus]	gi|356575390|ref|XM_003555777.1|	527	1.00E-147	PREDICTED: Glycine max glutathione S-transferase GST 18 (LOC547586), mRNA	sp|Q03663|GSTX2_TOBAC	202	2.00E-52	Probable glutathione S-transferase OS=Nicotiana tabacum PE=2 SV=1	NMB1953	65.1	2.00E-10	COG0625	Glutathione S-transferase	K00799	5.00E-104	375	gmx:547586	glutathione S-transferase [EC:2.5.1.18]	0	GO:0016740//transferase activity	0
CL1022.Contig3_All	2221	75	2.7865	189	7.2492	394	14.8326	149	5.217	80	2.7282	326	11.9487	-1.250837571	0.803566148	gi|225465399|ref|XP_002274147.1|	237.7	6.00E-61	PREDICTED: putative UPF0481 protein At3g02645-like [Vitis vinifera]	--	--	--	--	sp|Q9SD53|Y3720_ARATH	58.9	1.00E-08	UPF0481 protein At3g47200 OS=Arabidopsis thaliana GN=At3g47200 PE=1 SV=1	--	--	--	--	--	--	--	--	--	--	0	0	0
Unigene22237_All	339	42	10.2234	63	15.8313	121	29.8438	97	22.2515	84	18.7679	106	25.454	-1.115939573	0.803599944	--	--	--	--	--	--	--	--	--	--	--	--	--	--	--	--	--	--	--	--	--	--	0	0	0
Unigene2448_All	208	7	2.777	30	12.2867	9	3.6178	7	2.6171	13	4.7339	32	12.5238	-1.25437876	0.803612618	--	--	--	--	gi|77416319|gb|AC151727.27|	71.9	2.00E-10	Medicago truncatula chromosome 8 clone mth2-25p23, complete sequence	--	--	--	--	--	--	--	--	--	--	--	--	--	--	0	0	0
CL5941.Contig5_All	1435	71	4.0827	61	3.6212	134	7.8077	215	11.6513	151	7.9701	149	8.4525	-1.196671529	0.803724568	gi|255572561|ref|XP_002527214.1|	56.2	1.00E-06	conserved hypothetical protein [Ricinus communis] >gi|223533390|gb|EEF35140.1| conserved hypothetical protein [Ricinus communis]	gi|356531388|ref|XM_003534212.1|	101	2.00E-18	PREDICTED: Glycine max uncharacterized protein LOC100527180 (LOC100527180), mRNA	--	--	--	--	--	--	--	--	--	--	--	--	--	--	0	0	0
CL262.Contig4_All	2367	111	3.8696	272	9.7892	145	5.122	352	11.5646	274	8.7678	189	6.5	-1.208757252	0.803875596	--	--	--	--	gi|357507528|ref|XM_003624005.1|	93.7	8.00E-16	Medicago truncatula Protein kinase family protein (MTR_7g078730) mRNA, complete cds	--	--	--	--	--	--	--	--	--	--	--	--	--	--	0	0	0
Unigene33682_All	810	138	14.0585	214	22.5064	986	101.7795	185	17.7613	297	27.772	455	45.7275	-1.113590129	0.80389355	gi|224080516|ref|XP_002306147.1|	202.2	8.00E-51	SAUR family protein [Populus trichocarpa] >gi|222849111|gb|EEE86658.1| SAUR family protein [Populus trichocarpa]	gi|356516833|ref|XM_003527050.1|	248	8.00E-63	PREDICTED: Glycine max auxin-induced protein 15A-like (LOC100805634), mRNA	sp|P32295|ARG7_VIGRR	89	3.00E-18	Indole-3-acetic acid-induced protein ARG7 OS=Vigna radiata var. radiata GN=ARG7 PE=2 SV=1	--	--	--	--	--	K14488	6.00E-52	202	pop:POPTR_818150	SAUR family protein	GO:0009734//auxin mediated signaling pathway	GO:0005516//calmodulin binding	GO:0005739//mitochondrion
Unigene37141_All	2176	377	14.2964	807	31.593	813	31.2392	465	16.6181	1046	36.409	1053	39.3931	-1.107593806	0.803915729	gi|356559758|ref|XP_003548164.1|	800.4	0	PREDICTED: scarecrow-like protein 8-like [Glycine max]	gi|356559757|ref|XM_003548116.1|	323	4.00E-85	PREDICTED: Glycine max scarecrow-like protein 8-like (LOC100788551), mRNA	sp|Q9FYR7|SCL8_ARATH	496	3.00E-140	Scarecrow-like protein 8 OS=Arabidopsis thaliana GN=SCL8 PE=2 SV=1	slr0744	55.5	4.00E-07	COG0532	Translation initiation factor 2 (IF-2; GTPase)	K14494	2.00E-35	149	pop:POPTR_555941	DELLA protein	GO:0006351//transcription, DNA-dependent	GO:0097159//organic cyclic compound binding;GO:1901363;GO:0016787//hydrolase activity	GO:0005737//cytoplasm;GO:0005634//nucleus
CL4080.Contig1_All	1499	199	10.9546	200	11.3659	425	23.7059	726	37.6636	319	16.1185	326	17.7038	-1.121159403	0.803943188	gi|363807204|ref|NP_001242352.1|	617.5	1.00E-175	uncharacterized protein LOC100811127 [Glycine max]	gi|363807203|ref|NM_001255423.1|	1249	0	Glycine max homocysteine S-methyltransferase 3-like (LOC100811127), mRNA	sp|Q8LAX0|HMT3_ARATH	487	6.00E-138	Homocysteine S-methyltransferase 3 OS=Arabidopsis thaliana GN=HMT3 PE=1 SV=2	CAC3348	278	2.00E-74	COG2040	Homocysteine/selenocysteine methylase (S-methylmethionine-dependent)	K00547	2.00E-176	617	gmx:100811127	homocysteine S-methyltransferase [EC:2.1.1.10]	GO:0033528//S-methylmethionine cycle;GO:0009086//methionine biosynthetic process;GO:0032259//methylation	GO:0008898//homocysteine S-methyltransferase activity	GO:0005737//cytoplasm;GO:0005886//plasma membrane
Unigene65888_All	372	8	1.7746	4	0.916	7	1.5733	10	2.0905	50	10.1804	5	1.0942	-1.327942353	0.803981209	gi|356496328|ref|XP_003517020.1|	53.9	9.00E-07	PREDICTED: SPX domain-containing protein 3-like [Glycine max]	--	--	--	--	--	--	--	--	--	--	--	--	--	--	--	--	--	--	0	0	0
Unigene9988_All	430	93	17.8468	137	27.1412	199	38.6948	321	58.0529	129	22.7226	178	33.6978	-1.096311318	0.804004444	--	--	--	--	gi|356536126|ref|XM_003536543.1|	91.7	6.00E-16	PREDICTED: Glycine max uncharacterized protein LOC100811607 (LOC100811607), mRNA	--	--	--	--	--	--	--	--	--	--	--	--	--	--	0	0	0
CL10369.Contig2_All	861	50	4.792	110	10.8834	68	6.6035	93	8.3998	151	13.2834	116	10.9674	-1.18344719	0.804016062	gi|356502317|ref|XP_003519966.1|	354	1.00E-96	PREDICTED: G-type lectin S-receptor-like serine/threonine-protein kinase At1g34300-like [Glycine max]	gi|356502316|ref|XM_003519918.1|	668	0	PREDICTED: Glycine max G-type lectin S-receptor-like serine/threonine-protein kinase At1g34300-like (LOC100795819), mRNA	sp|Q9XID3|Y1343_ARATH	245	2.00E-65	G-type lectin S-receptor-like serine/threonine-protein kinase At1g34300 OS=Arabidopsis thaliana GN=At1g34300 PE=1 SV=1	Cgl0041_1	53.5	4.00E-07	COG0515	Serine/threonine protein kinase	K13416	7.00E-20	95.9	aly:ARALYDRAFT_491347	brassinosteroid insensitive 1-associated receptor kinase 1 [EC:2.7.10.1 2.7.11.1]	GO:0006468//protein phosphorylation;GO:0048544//recognition of pollen	GO:0004674//protein serine/threonine kinase activity;GO:0005524//ATP binding;GO:0004714//transmembrane receptor protein tyrosine kinase activity	GO:0005886//plasma membrane
CL13354.Contig2_All	232	23	8.1806	20	7.3438	82	29.5525	37	12.4023	32	10.4472	89	31.2286	-1.139803398	0.804025567	--	--	--	--	--	--	--	--	--	--	--	--	--	--	--	--	--	--	--	--	--	--	0	0	0
Unigene9705_All	849	94	9.1362	248	24.884	271	26.6889	205	18.7773	167	14.8986	275	26.3679	-1.131386645	0.804030848	gi|388497330|gb|AFK36731.1|	256.5	3.00E-67	unknown [Lotus japonicus]	gi|402746856|ref|NM_001248818.2|	541	1.00E-151	Glycine max uncharacterized LOC100306487 (LOC100306487), mRNA	sp|Q8LCA1|TMP14_ARATH	99	3.00E-21	Thylakoid membrane phosphoprotein 14 kDa, chloroplastic OS=Arabidopsis thaliana GN=TMP14 PE=1 SV=2	--	--	--	--	--	--	--	--	--	--	GO:0010103//stomatal complex morphogenesis;GO:0006364//rRNA processing;GO:0009657//plastid organization;GO:0010207//photosystem II assembly;GO:0043085//positive regulation of catalytic activity;GO:0035304//regulation of protein dephosphorylation	0	GO:0009535//chloroplast thylakoid membrane
Unigene29575_All	445	57	10.5696	108	20.6748	42	7.8915	13	2.2718	47	7.9997	20	3.6586	1.186677666	0.804107946	gi|357502983|ref|XP_003621780.1|	66.6	1.00E-10	Bcl-2-associated athanogene-like protein [Medicago truncatula] >gi|355496795|gb|AES77998.1| Bcl-2-associated athanogene-like protein [Medicago truncatula]	gi|256538121|gb|GQ395176.1|	58	8.00E-06	Gossypium hirsutum cultivar Delta Opal clone MONCS2199 SSR marker DPL0815 genomic sequence	--	--	--	--	--	--	--	--	--	--	--	--	--	--	0	0	0
CL14063.Contig4_All	2351	470	16.4965	245	8.8775	289	10.2781	266	8.7987	166	5.348	234	8.1024	1.153375488	0.804107946	gi|356573281|ref|XP_003554791.1|	855.5	0	PREDICTED: alpha-1,4 glucan phosphorylase L isozyme, chloroplastic/amyloplastic-like [Glycine max]	gi|210143450|dbj|AK286232.1|	1873	0	Glycine max cDNA, clone: GMFL01-24-H12	sp|P53536|PHSL_VICFA	821	0	Alpha-1,4 glucan phosphorylase L isozyme, chloroplastic/amyloplastic OS=Vicia faba GN=PHO1 PE=2 SV=2	sll1356	386	8.00E-107	COG0058	Glucan phosphorylase	K00688	0	855	gmx:100806646	starch phosphorylase [EC:2.4.1.1]	GO:0005975//carbohydrate metabolic process	GO:0030170//pyridoxal phosphate binding;GO:0008184//glycogen phosphorylase activity	0
Unigene1339_All	1361	182	11.0347	134	8.3873	38	2.3345	78	4.4568	112	6.233	66	3.9476	1.177350594	0.804118507	gi|358248291|ref|NP_001239856.1|	417.2	3.00E-115	uncharacterized protein LOC100795179 precursor [Glycine max]	gi|402794644|ref|NM_001252927.2|	837	0	Glycine max uncharacterized LOC100795179 (LOC100795179), mRNA	--	--	--	--	APE1221	52	2.00E-06	COG5493	Uncharacterized conserved protein containing a coiled-coil domain	--	--	--	--	--	0	0	0
CL10862.Contig1_All	1506	337	18.465	226	12.7838	217	12.0477	135	6.971	189	9.5055	161	8.7026	1.137529047	0.804148079	gi|351722235|ref|NP_001236725.1|	552.4	7.00E-156	gamma-tocopherol methyltransferase [Glycine max] >gi|62126057|gb|AAX63899.1| gamma-tocopherol methyltransferase [Glycine max]	gi|342330689|dbj|AB617796.1|	900	0	Glycine max g-tmt mRNA for gamma-tocopherol methyltransferase, complete cds, cultivar: Ichihime	sp|Q6ZIK0|GTOMC_ORYSJ	454	6.00E-128	Probable tocopherol O-methyltransferase, chloroplastic OS=Oryza sativa subsp. japonica GN=VTE4 PE=2 SV=1	sll0418	150	6.00E-36	COG0500	SAM-dependent methyltransferases	K05928	6.00E-157	552	gmx:732543	tocopherol O-methyltransferase [EC:2.1.1.95]	GO:0032259//methylation;GO:0010189//vitamin E biosynthetic process	GO:0050342//tocopherol O-methyltransferase activity	0
Unigene41610_All	811	62	6.3084	108	11.3443	87	8.9695	175	16.7805	132	12.3279	132	13.2496	-1.162325925	0.804150191	gi|217071042|gb|ACJ83881.1|	289.3	4.00E-77	unknown [Medicago truncatula]	gi|356521828|ref|XM_003529505.1|	270	2.00E-69	PREDICTED: Glycine max uncharacterized protein LOC100818469 (LOC100818469), mRNA	--	--	--	--	--	--	--	--	--	--	--	--	--	--	0	0	0
Unigene12900_All	994	76	6.3092	110	9.4272	143	12.0287	204	15.9599	168	12.8015	167	13.6767	-1.164868576	0.804170258	gi|357511795|ref|XP_003626186.1|	423.3	3.00E-117	hypothetical protein MTR_7g112460 [Medicago truncatula] >gi|355501201|gb|AES82404.1| hypothetical protein MTR_7g112460 [Medicago truncatula]	gi|356572947|ref|XM_003554579.1|	1013	0	PREDICTED: Glycine max topless-related protein 3-like (LOC100808421), mRNA	sp|Q84JM4|TPR3_ARATH	333	1.00E-91	Topless-related protein 3 OS=Arabidopsis thaliana GN=TPR3 PE=1 SV=1	--	--	--	--	--	K14558	1.00E-30	131	aly:ARALYDRAFT_901180	periodic tryptophan protein 2	GO:0010072//primary shoot apical meristem specification	0	0
Unigene9412_All	906	444	40.439	230	21.626	117	10.7976	80	6.8667	337	28.1733	242	21.7439	1.095227884	0.804176594	gi|351724205|ref|NP_001235258.1|	172.9	6.00E-42	uncharacterized protein LOC100305684 [Glycine max]	gi|402767307|ref|NM_001248329.2|	117	2.00E-23	Glycine max uncharacterized LOC100305684 (LOC100305684), mRNA	sp|Q9LK03|PERK2_ARATH	63.5	2.00E-10	Proline-rich receptor-like protein kinase PERK2 OS=Arabidopsis thaliana GN=PERK2 PE=2 SV=3	YPO2725	55.1	2.00E-07	COG3501	Uncharacterized protein conserved in bacteria	K01115	6.00E-10	63.2	vcn:VOLCADRAFT_99471	phospholipase D [EC:3.1.4.4]	0	0	0
CL6523.Contig2_All	489	38	6.4124	52	9.0588	85	14.5338	91	14.4717	85	13.1658	93	15.4819	-1.164438275	0.804276927	gi|356563427|ref|XP_003549964.1|	257.7	5.00E-68	PREDICTED: lon protease homolog 2, peroxisomal-like [Glycine max]	gi|356563426|ref|XM_003549916.1|	402	1.00E-109	PREDICTED: Glycine max lon protease homolog 2, peroxisomal-like (LOC100789982), mRNA	sp|P93647|LONP2_MAIZE	219	6.00E-58	Lon protease homolog 2, peroxisomal OS=Zea mays GN=LON1 PE=2 SV=1	--	--	--	--	--	K01338	5.00E-69	257	gmx:100789982	ATP-dependent Lon protease [EC:3.4.21.53]	GO:0040007//growth;GO:0016560//protein import into peroxisome matrix, docking;GO:0048527//lateral root development;GO:0006515//misfolded or incompletely synthesized protein catabolic process	GO:0004176//ATP-dependent peptidase activity;GO:0005524//ATP binding;GO:0004252//serine-type endopeptidase activity	GO:0005782//peroxisomal matrix
Unigene2797_All	1030	75	6.0085	12	0.9925	3	0.2435	0	0	551	40.5183	1	0.079	-1.171699827	0.804295938	gi|302841839|ref|XP_002952464.1|	70.1	7.00E-11	hypothetical protein VOLCADRAFT_93092 [Volvox carteri f. nagariensis] >gi|300262400|gb|EFJ46607.1| hypothetical protein VOLCADRAFT_93092 [Volvox carteri f. nagariensis]	--	--	--	--	sp|Q9FKA5|Y5957_ARATH	48.5	6.00E-06	Uncharacterized protein At5g39570 OS=Arabidopsis thaliana GN=At5g39570 PE=1 SV=1	PM0926	55.5	2.00E-07	COG4531	ABC-type Zn2+ transport system, periplasmic component/surface adhesin	K12813	2.00E-22	104	vcn:VOLCADRAFT_92322	pre-mRNA-splicing factor ATP-dependent RNA helicase DHX16 [EC:3.6.4.13]	GO:0009987//cellular process	GO:0003824//catalytic activity	0
CL6426.Contig3_All	2205	261	9.7674	886	34.2296	140	5.3087	877	30.9299	817	28.064	141	5.2055	-1.131550828	0.804323397	gi|357474925|ref|XP_003607748.1|	689.9	0	Dof zinc finger protein DOF1.10 [Medicago truncatula] >gi|355508803|gb|AES89945.1| Dof zinc finger protein DOF1.10 [Medicago truncatula]	gi|30231345|gb|AC140030.6|	737	0	Medicago truncatula clone mth2-7g24, complete sequence	sp|Q8LFV3|CDF3_ARATH	306	2.00E-83	Cyclic dof factor 3 OS=Arabidopsis thaliana GN=CDF3 PE=1 SV=2	--	--	--	--	--	--	--	--	--	--	GO:0006355//regulation of transcription, DNA-dependent	GO:0003677//DNA binding;GO:0008270//zinc ion binding	0
Unigene25350_All	773	187	19.9622	244	26.8898	286	30.9353	491	49.3957	380	37.2341	398	41.9135	-1.101949283	0.804333959	gi|351722460|ref|NP_001235965.1|	128.3	1.00E-28	uncharacterized protein LOC100305734 [Glycine max]	gi|381388803|gb|AC235913.2|	325	4.00E-86	Glycine max clone GM_WBc0225O09, complete sequence	sp|Q570U6|EF4L4_ARATH	106	1.00E-23	Protein ELF4-LIKE 4 OS=Arabidopsis thaliana GN=EFL4 PE=2 SV=1	--	--	--	--	--	--	--	--	--	--	0	0	0
CL3431.Contig5_All	1254	242	15.9244	497	33.7626	317	21.1364	610	37.8285	487	29.4149	556	36.0934	-1.113080693	0.804338183	gi|413968490|gb|AFW90582.1|	87	7.00E-16	ubiquitin-conjugating enzyme 8-like mRNA [Solanum tuberosum]	gi|402794234|ref|NM_001250581.2|	466	1.00E-128	Glycine max uncharacterized LOC100499891 (LOC100499891), mRNA	sp|P35133|UBC10_ARATH	172	5.00E-43	Ubiquitin-conjugating enzyme E2 10 OS=Arabidopsis thaliana GN=UBC10 PE=1 SV=1	SPBC119.02	148	2.00E-35	COG5078	Ubiquitin-protein ligase	K06689	6.00E-43	173	gmx:100499824	ubiquitin-conjugating enzyme E2 D/E [EC:6.3.2.19]	GO:0006511//ubiquitin-dependent protein catabolic process	GO:0031625//ubiquitin protein ligase binding;GO:0004842//ubiquitin-protein ligase activity	GO:0005737//cytoplasm
Unigene1972_All	332	19	4.7224	40	10.2636	43	10.8293	46	10.7747	40	9.1255	51	12.505	-1.193670685	0.804360362	--	--	--	--	--	--	--	--	--	--	--	--	--	--	--	--	--	--	--	--	--	--	0	0	0
Unigene5776_All	7403	428	4.7707	779	8.9641	942	10.6393	1095	11.5025	1002	10.2517	992	10.9082	-1.19039543	0.804413169	gi|356574581|ref|XP_003555424.1|	1177.2	0	PREDICTED: uncharacterized protein LOC100811297 [Glycine max]	gi|356533998|ref|XM_003535497.1|	2583	0	PREDICTED: Glycine max uncharacterized protein LOC100812676 (LOC100812676), mRNA	sp|Q9LW00|MBD11_ARATH	159	2.00E-38	Methyl-CpG-binding domain-containing protein 11 OS=Arabidopsis thaliana GN=MBD11 PE=1 SV=1	YPMT1.87	56.2	8.00E-07	COG4547	Cobalamin biosynthesis protein CobT (nicotinate-mononucleotide:5, 6-dimethylbenzimidazole phosphoribosyltransferase)	K11294	1.00E-08	62	zma:100273020	nucleolin	0	0	GO:0005739//mitochondrion;GO:0009507//chloroplast;GO:0005886//plasma membrane
Unigene17878_All	1221	323	21.8289	404	28.1866	556	38.0739	163	10.3815	194	12.0343	113	7.5338	1.128665198	0.804414225	gi|357514469|ref|XP_003627523.1|	380.6	3.00E-104	hypothetical protein MTR_8g027100 [Medicago truncatula] >gi|355521545|gb|AET01999.1| hypothetical protein MTR_8g027100 [Medicago truncatula]	gi|292787217|dbj|AK338784.1|	561	1.00E-157	Lotus japonicus cDNA, clone: LjFL3-009-BC08, HTC	--	--	--	--	--	--	--	--	--	--	--	--	--	--	0	0	0
Unigene13930_All	244	15	5.0728	29	10.1248	27	9.2521	42	13.3859	30	9.3125	35	11.6769	-1.175555617	0.804452246	--	--	--	--	--	--	--	--	--	--	--	--	--	--	--	--	--	--	--	--	--	--	0	0	0
CL13621.Contig2_All	1928	289	12.369	457	20.1923	537	23.2882	895	36.0997	492	19.3283	604	25.5024	-1.124990358	0.804482874	gi|356523161|ref|XP_003530210.1|	832	0	PREDICTED: uncharacterized protein LOC100808320 [Glycine max]	gi|292786127|dbj|AK338314.1|	1227	0	Lotus japonicus cDNA, clone: LjFL2-017-BE05, HTC	--	--	--	--	--	--	--	--	--	--	--	--	--	--	0	0	0
Unigene33791_All	1162	295	20.9489	640	46.9192	438	31.5164	977	65.3846	613	39.9568	422	29.5636	-1.102034922	0.804484986	gi|356507993|ref|XP_003522747.1|	57	5.00E-51	PREDICTED: uncharacterized protein LOC100787568 [Glycine max]	gi|292789622|dbj|AK339191.1|	135	1.00E-28	Lotus japonicus cDNA, clone: LjFL3-055-AB11, HTC	--	--	--	--	--	--	--	--	--	--	--	--	--	--	0	0	0
CL9703.Contig3_All	747	44	4.8605	36	4.1054	57	6.38	51	5.3093	82	8.3144	180	19.6156	-1.188750863	0.804565252	--	--	--	--	gi|41284031|gb|AC147178.6|	63.9	2.00E-07	Medicago truncatula clone mth2-142i4, complete sequence	--	--	--	--	--	--	--	--	--	--	--	--	--	--	0	0	0
CL11346.Contig1_All	1300	98	6.2205	97	6.3563	152	9.7762	185	11.0666	309	18.0033	207	12.9622	-1.171426584	0.804578982	gi|357518259|ref|XP_003629418.1|	578.9	6.00E-164	Epoxide hydrolase [Medicago truncatula] >gi|355523440|gb|AET03894.1| Epoxide hydrolase [Medicago truncatula]	gi|356503025|ref|XM_003520265.1|	747	0	PREDICTED: Glycine max epoxide hydrolase 4-like (LOC100816070), mRNA	--	--	--	--	lin1782	77.4	5.00E-14	COG0596	Predicted hydrolases or acyltransferases (alpha/beta hydrolase superfamily)	K14759	6.00E-09	60.5	rcu:RCOM_1465190	isochorismate synthase / 2-succinyl-5-enolpyruvyl-6-hydroxy-3-cyclohexene-1-carboxylate synthase / 2-succinyl-6-hydroxy-2,4-cyclohexadiene-1-carboxylate synthase / O-succinylbenzoate synthase [EC:5.4.4.2 2.2.1.9 4.2.99.20 4.2.1.113]	GO:0008152//metabolic process;GO:0000041//transition metal ion transport	GO:0016787//hydrolase activity	GO:0005737//cytoplasm
Unigene33316_All	1122	232	17.0624	375	28.4718	380	28.3178	674	46.7148	520	35.1032	398	28.8763	-1.112725939	0.804580038	gi|356559867|ref|XP_003548218.1|	393.3	4.00E-108	PREDICTED: uncharacterized protein LOC100816886 [Glycine max]	gi|356559866|ref|XM_003548170.1|	743	0	PREDICTED: Glycine max uncharacterized protein LOC100816886 (LOC100816886), mRNA	sp|F4I171|MD15A_ARATH	51.2	1.00E-06	Mediator of RNA polymerase II transcription subunit 15a OS=Arabidopsis thaliana GN=MED15A PE=1 SV=1	--	--	--	--	--	--	--	--	--	--	GO:0009790//embryo development;GO:0048481//ovule development	0	0
Unigene33544_All	312	68	17.9846	139	37.9522	45	12.0594	6	1.4955	22	5.3408	67	17.4812	1.149729655	0.804611722	gi|388503388|gb|AFK39760.1|	217.2	6.00E-56	unknown [Lotus japonicus]	gi|356562471|ref|XR_137403.1|	385	1.00E-104	PREDICTED: Glycine max pathogenesis-related protein PR-1-like (LOC100804095), miscRNA	sp|Q40374|PR1_MEDTR	124	1.00E-29	Pathogenesis-related protein PR-1 OS=Medicago truncatula GN=PR-1 PE=2 SV=1	YJL078c_1	50.4	8.00E-07	COG2340	Uncharacterized protein with SCP/PR1 domains	K13449	5.00E-20	94	rcu:RCOM_1381930	pathogenesis-related protein 1	0	0	GO:0005576//extracellular region;GO:0016023//cytoplasmic membrane-bounded vesicle
CL1245.Contig4_All	1706	106	5.1271	367	18.3258	303	14.8502	221	10.074	249	11.0549	289	13.7902	-1.182838933	0.80464235	gi|356539889|ref|XP_003538425.1|	627.1	2.00E-178	PREDICTED: protein phosphatase 2C 37-like [Glycine max]	gi|356539888|ref|XM_003538377.1|	807	0	PREDICTED: Glycine max protein phosphatase 2C 37-like (LOC100776356), mRNA	sp|P49598|P2C37_ARATH	442	2.00E-124	Protein phosphatase 2C 37 OS=Arabidopsis thaliana GN=PP2CA PE=1 SV=1	SPCC4F11.02	129	2.00E-29	COG0631	Serine/threonine protein phosphatase	K14497	2.00E-179	627	gmx:100776356	protein phosphatase 2C [EC:3.1.3.16]	GO:0006470//protein dephosphorylation;GO:0009628//response to abiotic stimulus;GO:0009738//abscisic acid mediated signaling pathway;GO:0006950//response to stress	GO:0046872//metal ion binding;GO:0004722//protein serine/threonine phosphatase activity	0
CL10029.Contig3_All	682	37	4.4768	69	8.6187	51	6.2525	140	15.9636	50	5.5529	78	9.3102	-1.198678184	0.804663473	gi|357515639|ref|XP_003628108.1|	171.4	1.00E-41	hypothetical protein MTR_8g043660 [Medicago truncatula] >gi|357515653|ref|XP_003628115.1| hypothetical protein MTR_8g043870 [Medicago truncatula] >gi|355522130|gb|AET02584.1| hypothetical protein MTR_8g043660 [Medicago truncatula] >gi|355522137|gb|AET02591.1| hypothetical protein MTR_8g043870 [Medicago truncatula]	gi|356520474|ref|XM_003528839.1|	232	4.00E-58	PREDICTED: Glycine max uncharacterized protein LOC100815990 (LOC100815990), mRNA	--	--	--	--	--	--	--	--	--	--	--	--	--	--	GO:0016998//cell wall macromolecule catabolic process	0	0
CL9807.Contig1_All	555	103	15.314	66	10.1304	75	11.2989	30	4.2035	59	8.0518	57	8.3605	1.156063217	0.80466981	gi|357486285|ref|XP_003613430.1|	113.2	2.00E-24	hypothetical protein MTR_5g036560 [Medicago truncatula] >gi|355514765|gb|AES96388.1| hypothetical protein MTR_5g036560 [Medicago truncatula]	gi|41688315|dbj|AP006630.1|	250	1.00E-63	Lotus japonicus genomic DNA, chromosome 2, clone: LjT12F12, TM0028a, complete sequence	--	--	--	--	--	--	--	--	--	--	--	--	--	--	0	0	0
CL755.Contig5_All	403	22	4.5047	22	4.6504	30	6.2242	34	6.5609	98	18.4186	30	6.0599	-1.199635234	0.80473001	gi|357477401|ref|XP_003608986.1|	57	1.00E-07	Homeobox-leucine zipper protein ATHB-6 [Medicago truncatula] >gi|355510041|gb|AES91183.1| Homeobox-leucine zipper protein ATHB-6 [Medicago truncatula]	gi|31580995|dbj|AP006364.1|	165	4.00E-38	Lotus japonicus genomic DNA, chromosome 4, clone: LjT28B04, TM0170, complete sequence	--	--	--	--	--	--	--	--	--	--	--	--	--	--	0	GO:0003677//DNA binding	0
Unigene25010_All	666	92	11.3988	26	3.3256	33	4.1429	38	4.4371	39	4.4353	50	6.1115	1.190431278	0.804825062	gi|357512209|ref|XP_003626393.1|	301.2	8.00E-81	Rubredoxin [Medicago truncatula] >gi|355501408|gb|AES82611.1| Rubredoxin [Medicago truncatula]	gi|403043575|ref|NM_001250521.2|	307	8.00E-81	Glycine max uncharacterized LOC100306607 (LOC100306607), mRNA	--	--	--	--	slr2033	95.1	9.00E-20	COG1773	Rubredoxin	--	--	--	--	--	GO:0009773//photosynthetic electron transport in photosystem I;GO:0009965//leaf morphogenesis;GO:0030154//cell differentiation;GO:0045893//positive regulation of transcription, DNA-dependent	GO:0005506//iron ion binding	GO:0009535//chloroplast thylakoid membrane
Unigene17538_All	533	71	10.992	126	20.1382	136	21.3344	148	21.5934	135	19.1842	204	31.1569	-1.125267448	0.804846184	gi|357466585|ref|XP_003603577.1|	82.4	3.00E-15	hypothetical protein MTR_3g109290 [Medicago truncatula] >gi|355492625|gb|AES73828.1| hypothetical protein MTR_3g109290 [Medicago truncatula]	gi|68162395|emb|CR940307.5|	127	1.00E-26	M.truncatula DNA sequence from clone MTH2-21G21 on chromosome 3, complete sequence	--	--	--	--	--	--	--	--	--	--	--	--	--	--	0	0	0
CL5169.Contig3_All	1604	367	18.8802	311	16.5171	678	35.3422	1271	61.621	599	28.2852	641	32.5315	-1.112139396	0.804873644	gi|356549972|ref|XP_003543364.1|	111.3	5.00E-23	PREDICTED: anthocyanin 5-aromatic acyltransferase-like [Glycine max]	gi|356549971|ref|XM_003543316.1|	230	4.00E-57	PREDICTED: Glycine max anthocyanin 5-aromatic acyltransferase-like (LOC100797294), mRNA	sp|Q9ZWB4|3AT1_ARATH	256	2.00E-82	Coumaroyl-CoA:anthocyanidin 3-O-glucoside-6\-O-coumaroyltransferase 1 OS=Arabidopsis thaliana GN=3AT1 PE=1 SV=1"	--	--	--	--	--	K14329	4.00E-49	175	ath:AT5G61160	agmatine coumaroyltransferase [EC:2.3.1.64 2.3.1.-]	0	GO:0016746//transferase activity, transferring acyl groups	0
Unigene14019_All	446	65	12.0261	48	9.1682	19	3.5619	9	1.5693	23	3.906	57	10.4038	1.184002216	0.804937012	--	--	--	--	gi|52782509|gb|AC134822.19|	60	2.00E-06	Medicago truncatula clone mth2-15j20, complete sequence	--	--	--	--	--	--	--	--	--	--	--	--	--	--	0	0	0
Unigene17605_All	850	268	26.0172	377	37.7832	526	51.7411	679	62.121	595	53.0194	541	51.8118	-1.096934993	0.804971865	gi|356511974|ref|XP_003524696.1|	308.5	8.00E-83	PREDICTED: uncharacterized protein LOC100780653 [Glycine max]	gi|402794405|ref|NM_001254264.2|	511	1.00E-142	Glycine max uncharacterized LOC100812463 (LOC100812463), mRNA	--	--	--	--	--	--	--	--	--	--	--	--	--	--	0	0	GO:0005874//microtubule
Unigene25624_All	337	14	3.428	25	6.3196	12	2.9773	22	5.0767	56	12.5862	27	6.5221	-1.233711023	0.8049951	gi|462407331|gb|EMJ12665.1|	100.5	8.00E-21	hypothetical protein PRUPE_ppa007462mg [Prunus persica]	gi|363807729|ref|NM_001254986.1|	186	1.00E-44	Glycine max peroxisomal (S)-2-hydroxy-acid oxidase GLO1-like (LOC100800520), mRNA	sp|Q9LRS0|GLO2_ARATH	88.2	1.00E-18	Peroxisomal (S)-2-hydroxy-acid oxidase GLO2 OS=Arabidopsis thaliana GN=GLO2 PE=1 SV=1	--	--	--	--	--	K11517	3.00E-20	94.7	gmx:100170736	(S)-2-hydroxy-acid oxidase [EC:1.1.3.15]	GO:0055114//oxidation-reduction process;GO:0042742//defense response to bacterium;GO:0050665//hydrogen peroxide biosynthetic process	GO:0008891//glycolate oxidase activity;GO:0010181//FMN binding	GO:0005777//peroxisome;GO:0009570//chloroplast stroma;GO:0005773//vacuole;GO:0022626//cytosolic ribosome;GO:0016020//membrane;GO:0005634//nucleus;GO:0048046//apoplast
Unigene14034_All	1734	140	6.6623	223	10.9555	190	9.1616	428	19.1947	273	11.9248	294	13.8022	-1.1683578	0.805005661	gi|356533973|ref|XP_003535532.1|	804.7	0	PREDICTED: para-aminobenzoate synthase-like [Glycine max]	gi|356533972|ref|XM_003535484.1|	1685	0	PREDICTED: Glycine max para-aminobenzoate synthase-like (LOC100804116), mRNA	sp|P32069|TRPX_ARATH	170	3.00E-42	Anthranilate synthase component I-2, chloroplastic OS=Arabidopsis thaliana GN=ASA2 PE=2 SV=1	alr3443_2	369	9.00E-102	COG0147	Anthranilate/para-aminobenzoate synthases component I	K13950	0	804	gmx:100804116	para-aminobenzoate synthetase [EC:2.6.1.85]	GO:0006541//glutamine metabolic process;GO:0046656//folic acid biosynthetic process;GO:0046417//chorismate metabolic process;GO:0008153//para-aminobenzoic acid biosynthetic process;GO:0009793//embryo development ending in seed dormancy	GO:0004049//anthranilate synthase activity;GO:0046820//4-amino-4-deoxychorismate synthase activity	GO:0009507//chloroplast
Unigene5401_All	2196	136	5.1104	263	10.2023	305	11.6128	298	10.5529	295	10.1748	387	14.3459	-1.193914895	0.805091208	gi|359807357|ref|NP_001241636.1|	550.1	6.00E-155	uncharacterized protein LOC100786430 [Glycine max]	gi|359807356|ref|NM_001254707.1|	1061	0	Glycine max uncharacterized LOC100786430 (LOC100786430), mRNA	--	--	--	--	--	--	--	--	--	--	--	--	--	--	GO:0016998//cell wall macromolecule catabolic process	0	0
Unigene2218_All	1245	82	5.4349	146	9.9899	76	5.104	19	1.1868	403	24.5173	172	11.2463	-1.180302086	0.805096489	gi|388515305|gb|AFK45714.1|	328.2	1.00E-88	unknown [Medicago truncatula]	gi|356503404|ref|XM_003520452.1|	325	6.00E-86	PREDICTED: Glycine max transcription factor ORG2-like (LOC100803424), mRNA	sp|Q9M1K1|ORG2_ARATH	179	4.00E-45	Transcription factor ORG2 OS=Arabidopsis thaliana GN=ORG2 PE=1 SV=1	--	--	--	--	--	--	--	--	--	--	0	GO:0005488//binding	0
CL83.Contig85_All	456	26	4.7049	12	2.2418	62	11.3683	52	8.868	68	11.2949	69	12.3178	-1.202384259	0.805176755	gi|357443747|ref|XP_003592151.1|	263.5	7.00E-70	Multidrug resistance protein ABC transporter family [Medicago truncatula] >gi|355481199|gb|AES62402.1| Multidrug resistance protein ABC transporter family [Medicago truncatula]	gi|357443746|ref|XM_003592103.1|	571	1.00E-160	Medicago truncatula Multidrug resistance protein ABC transporter family (MTR_1g099280) mRNA, complete cds	sp|Q9LYS2|AB10C_ARATH	224	2.00E-59	ABC transporter C family member 10 OS=Arabidopsis thaliana GN=ABCC10 PE=2 SV=2	YDR135c	90.1	1.00E-18	COG1132	ABC-type multidrug transport system, ATPase and permease components	K05666	6.00E-10	61.2	olu:OSTLU_35503	ATP-binding cassette, subfamily C (CFTR/MRP), member 2	GO:0055085//transmembrane transport;GO:0055114//oxidation-reduction process;GO:0006200//ATP catabolic process	GO:0042626//ATPase activity, coupled to transmembrane movement of substances;GO:0005524//ATP binding;GO:0032440//2-alkenal reductase [NAD(P)] activity	GO:0016021//integral to membrane;GO:0005774//vacuolar membrane;GO:0005886//plasma membrane
Unigene21388_All	1407	127	7.4483	185	11.2009	164	9.7458	203	11.2199	443	23.8477	254	14.6957	-1.155136571	0.805197878	gi|388502636|gb|AFK39384.1|	544.3	1.00E-153	unknown [Lotus japonicus]	gi|292727850|dbj|AK336472.1|	1033	0	Lotus japonicus cDNA, clone: LjFL1-005-DB09, HTC	sp|Q9LTV6|DECR2_ARATH	486	1.00E-137	Peroxisomal 2,4-dienoyl-CoA reductase OS=Arabidopsis thaliana GN=At3g12800 PE=2 SV=1	DR0113	176	9.00E-44	COG1028	Dehydrogenases with different specificities (related to short-chain alcohol dehydrogenases)	K13237	3.00E-144	509	vvi:100248493	peroxisomal 2,4-dienoyl-CoA reductase [EC:1.3.1.34]	GO:0006635//fatty acid beta-oxidation	GO:0008670//2,4-dienoyl-CoA reductase (NADPH) activity;GO:0000166//nucleotide binding	GO:0005777//peroxisome;GO:0005886//plasma membrane;GO:0005774//vacuolar membrane;GO:0005829//cytosol
Unigene29445_All	581	18	2.5565	28	4.1054	54	7.7712	19	2.5431	40	5.2146	77	10.7886	-1.273926965	0.805202102	gi|356563282|ref|XP_003549893.1|	119.8	2.00E-26	PREDICTED: uncharacterized protein LOC100794729 [Glycine max]	gi|292789675|dbj|AK339244.1|	242	3.00E-61	Lotus japonicus cDNA, clone: LjFL3-061-BE02, HTC	--	--	--	--	--	--	--	--	--	--	--	--	--	--	GO:0009737//response to abscisic acid stimulus;GO:0008152//metabolic process	GO:0016597//amino acid binding	0
CL8819.Contig1_All	1748	117	5.5232	216	10.5266	231	11.0494	122	5.4276	230	9.966	475	22.1209	-1.178909554	0.805212664	gi|356497448|ref|XP_003517572.1|	393.3	7.00E-108	PREDICTED: uncharacterized protein LOC100806050 [Glycine max]	gi|356497447|ref|XM_003517524.1|	406	1.00E-110	PREDICTED: Glycine max uncharacterized protein LOC100806050 (LOC100806050), mRNA	--	--	--	--	--	--	--	--	--	--	--	--	--	--	0	0	0
Unigene24774_All	1955	104	4.3897	214	9.3249	102	4.3624	5	0.1989	58	2.2471	673	28.0233	-1.210199603	0.805227449	gi|255648183|gb|ACU24545.1|	756.9	0	unknown [Glycine max]	gi|351724722|ref|NM_001251162.1|	620	1.00E-174	Glycine max polygalacturonase PG1 (LOC547542), mRNA >gi|5669845|gb|AF128266.1|AF128266 Glycine max polygalacturonase PG1 mRNA, complete cds	sp|Q949Z1|PGLR4_ARATH	389	3.00E-108	Polygalacturonase At1g48100 OS=Arabidopsis thaliana GN=At1g48100 PE=2 SV=1	YJR153w	95.9	2.00E-19	COG5434	Endopolygalacturonase	K01184	6.00E-174	609	rcu:RCOM_1063390	polygalacturonase [EC:3.2.1.15]	GO:0005975//carbohydrate metabolic process	GO:0004650//polygalacturonase activity;GO:0047911	GO:0005576//extracellular region
CL1396.Contig1_All	226	6	2.1907	5	1.8847	2	0.7399	7	2.4087	31	10.3894	9	3.2418	-1.28723881	0.805248572	gi|356569736|ref|XP_003553052.1|	135.6	2.00E-31	PREDICTED: uncharacterized protein LOC100818022 [Glycine max]	gi|356540119|ref|XM_003538490.1|	129	1.00E-27	PREDICTED: Glycine max uncharacterized protein LOC100792859 (LOC100792859), mRNA	sp|Q9C7N2|CAD1_ARATH	66.2	4.00E-12	MACPF domain-containing protein CAD1 OS=Arabidopsis thaliana GN=CAD1 PE=2 SV=1	--	--	--	--	--	--	--	--	--	--	0	0	0
CL1025.Contig4_All	513	405	65.1453	279	46.3301	217	35.368	204	30.9243	200	29.529	193	30.626	1.101500395	0.805280256	gi|388501038|gb|AFK38585.1|	250	1.00E-65	unknown [Lotus japonicus]	gi|351722124|ref|NM_001250304.1|	420	1.00E-115	Glycine max uncharacterized LOC100305569 (LOC100305569), mRNA	--	--	--	--	--	--	--	--	--	--	--	--	--	--	0	0	GO:0005739//mitochondrion;GO:0009507//chloroplast
Unigene13872_All	484	28	4.7737	54	9.5044	99	17.1024	68	10.9257	45	7.0421	89	14.9691	-1.201562466	0.805310884	--	--	--	--	--	--	--	--	--	--	--	--	--	--	--	--	--	--	--	--	--	--	0	0	0
Unigene14385_All	411	13	2.61	13	2.6945	6	1.2206	53	10.0282	36	6.6343	11	2.1787	-1.266806641	0.805373196	gi|357453889|ref|XP_003597225.1|	90.1	1.00E-17	Protein binding protein [Medicago truncatula] >gi|355486273|gb|AES67476.1| Protein binding protein [Medicago truncatula]	gi|356547183|ref|XM_003541948.1|	145	4.00E-32	PREDICTED: Glycine max uncharacterized protein LOC100815599 (LOC100815599), mRNA	--	--	--	--	--	--	--	--	--	--	--	--	--	--	0	GO:0008270//zinc ion binding	0
CL7964.Contig3_All	1158	75	5.3444	172	12.6531	358	25.849	47	3.1563	110	7.1948	372	26.1508	-1.186909166	0.8053996	gi|357461493|ref|XP_003601028.1|	563.1	3.00E-159	Peroxidase [Medicago truncatula] >gi|355490076|gb|AES71279.1| Peroxidase [Medicago truncatula]	gi|357461492|ref|XM_003600980.1|	977	0	Medicago truncatula Peroxidase (MTR_3g072190) mRNA, complete cds	sp|A7NY33|PER4_VITVI	383	1.00E-106	Peroxidase 4 OS=Vitis vinifera GN=GSVIVT00023967001 PE=1 SV=1	--	--	--	--	--	K00430	3.00E-109	393	gmx:100803637	peroxidase [EC:1.11.1.7]	GO:0055114//oxidation-reduction process;GO:0006979//response to oxidative stress	GO:0020037//heme binding;GO:0046872//metal ion binding;GO:0004601//peroxidase activity	0
CL11059.Contig2_All	1820	269	12.1963	160	7.489	193	8.8665	91	3.8883	105	4.3697	173	7.7379	1.193703876	0.805436564	gi|213053808|gb|ACJ39209.1|	748.8	0	stearoyl-ACP desaturase 1 [Glycine max]	gi|357484138|ref|XM_003612308.1|	1497	0	Medicago truncatula Stearoyl acyl carrier protein desaturase (MTR_5g024130) mRNA, complete cds	sp|Q42807|STAD_SOYBN	743	0	Acyl-[acyl-carrier-protein] desaturase, chloroplastic OS=Glycine max GN=ACPD PE=2 SV=1	--	--	--	--	--	K03921	0	748	gmx:100217331	acyl-[acyl-carrier-protein] desaturase [EC:1.14.19.2]	GO:0006633//fatty acid biosynthetic process;GO:0055114//oxidation-reduction process	GO:0046914//transition metal ion binding;GO:0045300//acyl-[acyl-carrier-protein] desaturase activity	GO:0009507//chloroplast
Unigene40924_All	885	364	33.9394	283	27.2408	666	62.9216	956	84.0044	404	34.576	1079	99.2496	-1.097207193	0.805452406	gi|356526179|ref|XP_003531697.1|	176	7.00E-43	PREDICTED: uncharacterized protein LOC100778751 [Glycine max]	gi|186910356|gb|AC126015.41|	155	9.00E-35	Medicago truncatula clone mth2-13l2, complete sequence	--	--	--	--	--	--	--	--	--	--	--	--	--	--	GO:0009744//response to sucrose stimulus;GO:0009750//response to fructose stimulus	GO:0005488//binding;GO:0016491//oxidoreductase activity	GO:0009536//plastid
Unigene2534_All	429	37	7.1169	69	13.7015	86	16.7614	82	14.8643	68	12.0057	112	21.2526	-1.172431221	0.805499932	--	--	--	--	gi|356538533|ref|XM_003537710.1|	79.8	2.00E-12	PREDICTED: Glycine max ER lumen protein retaining receptor-like (LOC100775613), mRNA	--	--	--	--	--	--	--	--	--	--	--	--	--	--	0	0	0
CL6056.Contig1_All	1435	192	11.0407	334	19.8276	439	25.5789	471	25.5244	401	21.1655	467	26.4921	-1.143694699	0.805510494	gi|356550616|ref|XP_003543681.1|	270.8	4.00E-71	PREDICTED: uncharacterized protein LOC100786540 [Glycine max]	gi|402794201|ref|NM_001253145.2|	394	1.00E-106	Glycine max uncharacterized LOC100776785 (LOC100776785), mRNA	sp|Q9XI36|MBD10_ARATH	195	6.00E-50	Methyl-CpG-binding domain-containing protein 10 OS=Arabidopsis thaliana GN=MBD10 PE=1 SV=1	SPAC140.02	55.5	2.00E-07	COG0724	RNA-binding proteins (RRM domain)	K11294	6.00E-07	53.9	pop:POPTR_818339	nucleolin	0	0	GO:0005829//cytosol;GO:0005634//nucleus
Unigene47788_All	211	91	35.5881	53	21.3978	69	27.3423	49	18.0593	30	10.769	53	20.4477	1.115472263	0.805539009	--	--	--	--	gi|292782819|dbj|AK338185.1|	60	9.00E-07	Lotus japonicus cDNA, clone: LjFL2-013-CE04, HTC	--	--	--	--	--	--	--	--	--	--	--	--	--	--	0	0	0
Unigene36738_All	3819	109	2.3552	163	3.6359	288	6.3054	153	3.1155	194	3.8476	477	10.1676	-1.277700122	0.805567525	gi|356505610|ref|XP_003521583.1|	2122.1	0	PREDICTED: cellulose synthase-like protein D5-like [Glycine max]	gi|356505609|ref|XM_003521535.1|	3370	0	PREDICTED: Glycine max cellulose synthase-like protein D5-like (LOC100797597), mRNA	sp|Q9SRW9|CSLD5_ARATH	1982	0	Cellulose synthase-like protein D5 OS=Arabidopsis thaliana GN=CSLD5 PE=2 SV=1	alr3757	74.7	1.00E-12	COG1215	Glycosyltransferases, probably involved in cell wall biogenesis	K00770	0	2122	gmx:100797597	1,4-beta-D-xylan synthase [EC:2.4.2.24]	GO:0000911//cytokinesis by cell plate formation;GO:0009414//response to water deprivation;GO:0009651//response to salt stress;GO:0030244//cellulose biosynthetic process;GO:0009965//leaf morphogenesis;GO:0000724//double-strand break repair via homologous recombination;GO:0000226//microtubule cytoskeleton organization;GO:0042127//regulation of cell proliferation;GO:0010583//response to cyclopenteno…	GO:0051753//mannan synthase activity;GO:0016760//cellulose synthase (UDP-forming) activity	GO:0016021//integral to membrane;GO:0005794//Golgi apparatus
CL4742.Contig7_All	3341	4	0.0988	3	0.0765	3	0.0751	1	0.0233	0	0	2	0.0487	1.853849633	0.805581889	gi|356546802|ref|XP_003541811.1|	1651	0	PREDICTED: alpha,alpha-trehalose-phosphate synthase [UDP-forming] 1-like [Glycine max]	gi|356546801|ref|XM_003541763.1|	3269	0	PREDICTED: Glycine max alpha,alpha-trehalose-phosphate synthase [UDP-forming] 1-like (LOC100789554), mRNA	sp|Q9SYM4|TPS1_ARATH	1445	0	Alpha,alpha-trehalose-phosphate synthase [UDP-forming] 1 OS=Arabidopsis thaliana GN=TPS1 PE=1 SV=1	SPAC328.03	466	9.00E-131	COG0380	Trehalose-6-phosphate synthase	K16055	0	1650	gmx:100789554	trehalose 6-phosphate synthase/phosphatase [EC:2.4.1.15 3.1.3.12]	GO:0051301//cell division;GO:0005992//trehalose biosynthetic process;GO:0009664//plant-type cell wall organization;GO:0009832//plant-type cell wall biogenesis;GO:0010182//sugar mediated signaling pathway;GO:0009793//embryo development ending in seed dormancy	GO:0003825//alpha,alpha-trehalose-phosphate synthase (UDP-forming) activity;GO:0004805//trehalose-phosphatase activity	GO:0005737//cytoplasm
Unigene7005_All	720	114	13.0653	49	5.7975	30	3.4838	44	4.7523	76	7.995	40	4.5225	1.182451377	0.805597097	gi|356549576|ref|XP_003543168.1|	59.7	5.00E-08	PREDICTED: hydroxyacylglutathione hydrolase 3, mitochondrial-like [Glycine max]	gi|374091644|gb|JQ178263.1|	71.9	9.00E-10	Plathymenia reticulata clone Pr80 microsatellite sequence	--	--	--	--	--	--	--	--	--	--	--	--	--	--	0	0	0
Unigene17167_All	1156	159	11.3497	165	12.1591	121	8.7518	835	56.1715	167	10.942	113	7.9574	-1.140637114	0.805612939	gi|356568698|ref|XP_003552547.1|	505	1.00E-141	PREDICTED: UPF0301 protein BT_1078-like [Glycine max]	gi|356523587|ref|XM_003530371.1|	686	0	PREDICTED: Glycine max uncharacterized protein LOC100783218 (LOC100783218), mRNA	--	--	--	--	Cgl3023	56.2	1.00E-07	COG1678	Putative transcriptional regulator	K07735	8.00E-143	504	gmx:100783218	putative transcriptional regulator	0	0	GO:0009543//chloroplast thylakoid lumen
CL7570.Contig2_All	1384	628	37.4429	500	30.7759	1483	89.5929	1024	57.5375	311	17.02	2831	166.5154	-1.101742897	0.805612939	gi|356555058|ref|XP_003545856.1|	590.1	3.00E-167	PREDICTED: PAP-specific phosphatase HAL2-like [Glycine max]	gi|356548776|ref|XM_003542728.1|	1116	0	PREDICTED: Glycine max PAP-specific phosphatase HAL2-like (LOC100796061), mRNA	sp|Q38945|DPNPH_ARATH	398	4.00E-111	PAP-specific phosphatase HAL2-like OS=Arabidopsis thaliana GN=AHL PE=2 SV=1	SPCC1753.04	164	4.00E-40	COG1218	3'-Phosphoadenosine 5'-phosphosulfate (PAPS) 3'-phosphatase	K01082	2.00E-168	590	gmx:100776247	3'(2'), 5'-bisphosphate nucleotidase [EC:3.1.3.7]	GO:0046854//phosphatidylinositol phosphorylation;GO:0006790//sulfur compound metabolic process	GO:0008441//3'(2'),5'-bisphosphate nucleotidase activity;GO:0004441//inositol-1,4-bisphosphate 1-phosphatase activity	GO:0009536//plastid
CL12032.Contig1_All	862	268	25.6551	367	36.269	478	46.3649	711	64.143	538	47.2728	580	54.7736	-1.110548311	0.805629837	gi|356541755|ref|XP_003539339.1|	313.9	2.00E-84	PREDICTED: probable WRKY transcription factor 15 [Glycine max]	gi|356496926|ref|XM_003517268.1|	248	8.00E-63	PREDICTED: Glycine max probable WRKY transcription factor 15-like (LOC100804089), mRNA	sp|Q9STX0|WRKY7_ARATH	159	2.00E-39	Probable WRKY transcription factor 7 OS=Arabidopsis thaliana GN=WRKY7 PE=1 SV=1	--	--	--	--	--	--	--	--	--	--	GO:0006355//regulation of transcription, DNA-dependent	GO:0003700//sequence-specific DNA binding transcription factor activity;GO:0043565//sequence-specific DNA binding	0
CL5269.Contig8_All	1481	99	5.516	117	6.7299	85	4.7988	307	16.1202	251	12.8368	158	8.6847	-1.185674923	0.805648848	gi|242877145|gb|ACS94038.1|	558.1	1.00E-157	NAC family transcription factor 5 [Cicer arietinum]	gi|359806255|ref|NM_001254029.1|	702	0	Glycine max NAC domain-containing protein 2-like (NAC8), mRNA >gi|187940276|gb|EU661911.1| Glycine max NAC domain protein (NAC8) mRNA, complete cds	sp|Q39013|NAC2_ARATH	419	3.00E-117	NAC domain-containing protein 2 OS=Arabidopsis thaliana GN=NAC002 PE=2 SV=2	--	--	--	--	--	--	--	--	--	--	GO:0009788//negative regulation of abscisic acid mediated signaling pathway;GO:0006355//regulation of transcription, DNA-dependent;GO:0009611//response to wounding	GO:0003677//DNA binding	0
CL7531.Contig3_All	2383	143	4.9517	446	15.9436	149	5.2279	404	13.1839	473	15.034	175	5.9781	-1.202869262	0.805672083	gi|356547267|ref|XP_003542037.1|	991.1	0	PREDICTED: scarecrow-like protein 33-like [Glycine max]	gi|356557415|ref|XR_137313.1|	1162	0	PREDICTED: Glycine max scarecrow-like protein 33-like (LOC100778202), miscRNA	sp|P0C883|SCL33_ARATH	511	5.00E-145	Scarecrow-like protein 33 OS=Arabidopsis thaliana GN=SCL33 PE=3 SV=1	--	--	--	--	--	K14494	1.00E-42	173	pop:POPTR_645273	DELLA protein	GO:0006355//regulation of transcription, DNA-dependent	0	0
CL4047.Contig2_All	1013	41	3.3398	173	14.5483	65	5.365	45	3.4545	99	7.4022	159	12.7773	-1.238067706	0.805678419	gi|356555763|ref|XP_003546199.1|	282.3	8.00E-75	PREDICTED: nuclear transcription factor Y subunit B-3-like [Glycine max]	gi|356555762|ref|XM_003546151.1|	355	6.00E-95	PREDICTED: Glycine max nuclear transcription factor Y subunit B-3-like (LOC100778034), mRNA	sp|Q9FGJ3|NFYB2_ARATH	229	1.00E-60	Nuclear transcription factor Y subunit B-2 OS=Arabidopsis thaliana GN=NFYB2 PE=2 SV=1	YBL021c	139	6.00E-33	COG2036	Histones H3 and H4	K08065	1.00E-52	205	gmx:100813169	nuclear transcription Y subunit beta	0	GO:0003700//sequence-specific DNA binding transcription factor activity;GO:0003677//DNA binding	GO:0005634//nucleus
Unigene37991_All	300	18	4.951	26	7.3829	21	5.8528	51	13.2201	51	12.8761	30	8.1405	-1.204789295	0.805690037	--	--	--	--	--	--	--	--	--	--	--	--	--	--	--	--	--	--	--	--	--	--	0	0	0
Unigene41521_All	836	22	2.1715	11	1.1209	65	6.5009	108	10.0463	33	2.9898	31	3.0186	-1.301269348	0.805733338	--	--	--	--	gi|258676273|gb|GQ468865.1|	61.9	1.00E-06	Aquilegia coerulea cultivar Origami precursor microRNA R171b gene, complete sequence	--	--	--	--	--	--	--	--	--	--	--	--	--	--	0	0	0
Unigene30862_All	250	11	3.6308	38	12.9485	30	10.0334	22	6.8434	5	1.5148	53	17.2578	-1.233723345	0.80576291	gi|356535097|ref|XP_003536085.1|	91.7	3.00E-18	PREDICTED: glutamyl-tRNA(Gln) amidotransferase subunit A-like [Glycine max]	gi|359487732|ref|XM_002284787.2|	79.8	1.00E-12	PREDICTED: Vitis vinifera amidase 1-like (LOC100240917), mRNA	sp|Q9FR37|AMI1_ARATH	64.7	1.00E-11	Amidase 1 OS=Arabidopsis thaliana GN=AMI1 PE=1 SV=1	--	--	--	--	--	--	--	--	--	--	0	GO:0016811//hydrolase activity, acting on carbon-nitrogen (but not peptide) bonds, in linear amides	0
Unigene36963_All	873	125	11.8152	240	23.4193	305	29.2115	204	18.172	272	23.5989	390	36.3665	-1.1404067	0.805775584	gi|357490411|ref|XP_003615493.1|	197.2	2.00E-49	hypothetical protein MTR_5g068760 [Medicago truncatula] >gi|355516828|gb|AES98451.1| hypothetical protein MTR_5g068760 [Medicago truncatula] >gi|388491276|gb|AFK33704.1| unknown [Medicago truncatula] >gi|388497980|gb|AFK37056.1| unknown [Medicago truncatula]	gi|292756514|dbj|AK337372.1|	256	3.00E-65	Lotus japonicus cDNA, clone: LjFL1-058-BG04, HTC	--	--	--	--	--	--	--	--	--	--	--	--	--	--	0	0	GO:0005886//plasma membrane
CL1981.Contig1_All	948	437	38.0381	359	32.2599	440	38.8072	152	12.4687	242	19.335	239	20.523	1.124860408	0.805775584	gi|351721881|ref|NP_001235177.1|	298.1	1.00E-79	18.5 kDa class I heat shock protein [Glycine max] >gi|123544|sp|P05478.1|HSP16_SOYBN RecName: Full=18.5 kDa class I heat shock protein; AltName: Full=HSP 18.5	gi|402794927|ref|NM_001250224.2|	438	1.00E-120	Glycine max uncharacterized LOC100499868 (LOC100499868), mRNA	sp|P05478|HSP16_SOYBN	298	4.00E-81	18.5 kDa class I heat shock protein OS=Glycine max GN=HSP18.5-C PE=3 SV=1	TM0374	95.5	1.00E-19	COG0071	Molecular chaperone (small heat shock protein)	K13993	1.00E-80	298	gmx:100499727	HSP20 family protein	GO:0006950//response to stress	0	GO:0005737//cytoplasm
CL9741.Contig1_All	615	211	28.3108	232	32.1358	605	82.2524	559	70.6845	412	50.7409	469	62.0795	-1.111431664	0.80582311	gi|359807177|ref|NP_001240852.1|	99.4	4.00E-20	phytosulfokines 3-like precursor [Glycine max]	gi|84617906|emb|AJ972377.1|	75.8	5.00E-11	Pterocarpus officinalis microsatellite DNA, clone mPoCIRE01	sp|Q9M2Y0|PSK3_ARATH	61.6	3.00E-10	Phytosulfokines 3 OS=Arabidopsis thaliana GN=PSK3 PE=2 SV=2	--	--	--	--	--	--	--	--	--	--	GO:0008283//cell proliferation	GO:0008083//growth factor activity	GO:0005576//extracellular region
Unigene41030_All	1048	43	3.3857	61	4.9584	55	4.388	88	6.5299	139	10.0459	96	7.4569	-1.24251019	0.805920274	gi|356538516|ref|XP_003537749.1|	538.5	7.00E-152	PREDICTED: scarecrow-like protein 23-like [Glycine max]	gi|356538515|ref|XM_003537701.1|	948	0	PREDICTED: Glycine max scarecrow-like protein 23-like (LOC100816249), mRNA	sp|Q9FHZ1|SCL23_ARATH	397	4.00E-111	Scarecrow-like protein 23 OS=Arabidopsis thaliana GN=SCL23 PE=1 SV=1	--	--	--	--	--	K14494	3.00E-43	174	vvi:100253268	DELLA protein	GO:0006355//regulation of transcription, DNA-dependent	0	0
Unigene24734_All	984	44	3.6898	63	5.4541	98	8.3272	146	11.5384	87	6.6967	94	7.7765	-1.232578119	0.805923443	gi|388492678|gb|AFK34405.1|	76.3	6.00E-61	unknown [Lotus japonicus]	gi|356575252|ref|XM_003555708.1|	474	1.00E-131	PREDICTED: Glycine max bet1-like SNARE 1-2-like (LOC100785456), mRNA	sp|Q94CG2|BET12_ARATH	139	3.00E-42	Bet1-like SNARE 1-2 OS=Arabidopsis thaliana GN=BET12 PE=2 SV=4	--	--	--	--	--	K08504	4.00E-59	175	gmx:100785456	blocked early in transport 1	GO:0006944//cellular membrane fusion;GO:0006888//ER to Golgi vesicle-mediated transport	GO:0005484//SNAP receptor activity;GO:0008565//protein transporter activity	GO:0005794//Golgi apparatus;GO:0005886//plasma membrane;GO:0005634//nucleus
CL12546.Contig1_All	1459	333	18.8336	235	13.7211	133	7.6219	108	5.7565	222	11.5248	145	8.0903	1.155056793	0.805932948	gi|363807337|ref|NP_001242117.1|	603.2	3.00E-171	uncharacterized protein LOC100807997 [Glycine max] >gi|255671801|gb|ACU26533.1| dihydrodipicolinate reductase [Glycine max]	gi|356520325|ref|XM_003528766.1|	1267	0	PREDICTED: Glycine max dihydrodipicolinate reductase 2, chloroplastic-like (LOC100819889), mRNA	sp|Q8LB01|DAPB2_ARATH	468	3.00E-132	4-hydroxy-tetrahydrodipicolinate reductase 2, chloroplastic OS=Arabidopsis thaliana GN=DAPB2 PE=2 SV=1	MA4474	61.6	3.00E-09	COG0289	Dihydrodipicolinate reductase	K00215	3.00E-172	603	gmx:100807997	dihydrodipicolinate reductase [EC:1.3.1.26]	GO:0009089//lysine biosynthetic process via diaminopimelate;GO:0055114//oxidation-reduction process	GO:0008839//4-hydroxy-tetrahydrodipicolinate reductase;GO:0070402//NADPH binding	GO:0009570//chloroplast stroma
Unigene33019_All	2148	831	31.9236	1129	44.7751	1558	60.6459	2084	75.4485	1558	54.9376	2023	76.6677	-1.112347922	0.806039618	gi|356552232|ref|XP_003544473.1|	899.8	0	PREDICTED: F-box protein At1g47056-like [Glycine max]	gi|356552231|ref|XM_003544425.1|	1136	0	PREDICTED: Glycine max F-box protein At1g47056-like (LOC100788163), mRNA	sp|Q9C626|FB37_ARATH	655	0	F-box protein At1g47056 OS=Arabidopsis thaliana GN=At1g47056 PE=2 SV=1	--	--	--	--	--	K10268	7.00E-38	157	gmx:100812999	F-box and leucine-rich repeat protein 2/20	GO:0006511//ubiquitin-dependent protein catabolic process	GO:0004842//ubiquitin-protein ligase activity	GO:0005634//nucleus
Unigene37920_All	1577	611	31.9709	895	48.3468	1173	62.192	1552	76.5327	1409	67.673	1227	63.3379	-1.113620681	0.80604173	--	--	--	--	gi|189163067|dbj|AP010301.1|	81.8	2.00E-12	Lotus japonicus genomic DNA, chromosome 6, clone: LjT46O03, TM1904, complete sequence	--	--	--	--	--	--	--	--	--	--	--	--	--	--	0	0	0
CL9882.Contig2_All	1227	86	5.7836	261	18.1206	207	14.1057	183	11.5983	215	13.2718	221	14.6622	-1.188029711	0.806054404	gi|356537563|ref|XP_003537296.1|	331.6	1.00E-89	PREDICTED: auxin response factor 18-like [Glycine max]	gi|356570755|ref|XM_003553503.1|	242	7.00E-61	PREDICTED: Glycine max auxin response factor 18-like (LOC100791442), mRNA	sp|Q653H7|ARFR_ORYSJ	216	2.00E-56	Auxin response factor 18 OS=Oryza sativa subsp. japonica GN=ARF18 PE=2 SV=1	--	--	--	--	--	--	--	--	--	--	GO:0044763;GO:0009733//response to auxin stimulus;GO:0050794//regulation of cellular process;GO:0006351//transcription, DNA-dependent	GO:0005488//binding	0
CL11024.Contig4_All	458	21	3.7835	46	8.556	36	6.5721	42	7.1313	52	8.5995	61	10.8421	-1.227199832	0.806112491	--	--	--	--	--	--	--	--	--	--	--	--	--	--	--	--	--	--	--	--	--	--	0	0	0
Unigene38025_All	351	84	19.7478	199	48.2973	364	86.7087	177	39.2151	140	30.2105	257	59.6042	-1.122977956	0.806117772	gi|388505690|gb|AFK40911.1|	79.7	1.00E-14	unknown [Lotus japonicus]	gi|356527205|ref|XM_003532155.1|	123	1.00E-25	PREDICTED: Glycine max uncharacterized protein LOC100783048 (LOC100783048), mRNA	--	--	--	--	--	--	--	--	--	--	--	--	--	--	0	0	0
Unigene25084_All	1752	256	12.0573	205	9.9677	93	4.4383	78	3.4622	157	6.7874	119	5.5292	1.19688189	0.806151568	gi|357475119|ref|XP_003607845.1|	783.1	0	Glucan endo-1,3-beta-glucosidase [Medicago truncatula] >gi|355508900|gb|AES90042.1| Glucan endo-1,3-beta-glucosidase [Medicago truncatula]	gi|292727748|dbj|AK336370.1|	593	1.00E-166	Lotus japonicus cDNA, clone: LjFL1-001-AE06, HTC	sp|P52409|E13B_WHEAT	465	3.00E-131	Glucan endo-1,3-beta-glucosidase OS=Triticum aestivum GN=GLC1 PE=2 SV=1	YPO2725	73.2	1.00E-12	COG3501	Uncharacterized protein conserved in bacteria	K01115	3.00E-16	85.1	vcn:VOLCADRAFT_99471	phospholipase D [EC:3.1.4.4]	GO:0005975//carbohydrate metabolic process	GO:0042973//glucan endo-1,3-beta-D-glucosidase activity	0
Unigene2582_All	481	13	2.2302	59	10.4492	33	5.7364	14	2.2634	47	7.401	40	6.7696	-1.296476172	0.80616741	gi|357515051|ref|XP_003627814.1|	100.1	1.00E-20	Two-component response regulator ARR8 [Medicago truncatula] >gi|92885116|gb|ABE87636.1| Response regulator receiver [Medicago truncatula] >gi|355521836|gb|AET02290.1| Two-component response regulator ARR8 [Medicago truncatula]	gi|357496036|ref|XM_003618259.1|	214	6.00E-53	Medicago truncatula Two-component response regulator ARR9 (MTR_6g007460) mRNA, complete cds	sp|O80366|ARR9_ARATH	78.2	2.00E-15	Two-component response regulator ARR9 OS=Arabidopsis thaliana GN=ARR9 PE=1 SV=1	--	--	--	--	--	K14492	1.00E-18	90.1	rcu:RCOM_1452640	two-component response regulator ARR-A family	GO:0035556//intracellular signal transduction;GO:0000160//two-component signal transduction system (phosphorelay);GO:0006355//regulation of transcription, DNA-dependent	GO:0000156//phosphorelay response regulator activity	0
Unigene33927_All	620	26	3.4604	60	8.244	66	8.9006	35	4.39	91	11.117	69	9.0596	-1.242724984	0.806193814	gi|388521927|gb|AFK49025.1|	75.9	5.00E-13	unknown [Lotus japonicus]	gi|388521926|gb|BT149231.1|	79.8	3.00E-12	Lotus japonicus clone JCVI-FLLj-21C21 unknown mRNA	--	--	--	--	--	--	--	--	--	--	--	--	--	--	GO:0006468//protein phosphorylation;GO:0000165//MAPK cascade	GO:0004674//protein serine/threonine kinase activity	0
Unigene25194_All	996	48	3.9767	97	8.2964	66	5.5406	59	4.6066	134	10.1902	160	13.0771	-1.224308737	0.806215992	--	--	--	--	gi|189163196|dbj|AP010430.1|	65.9	8.00E-08	Lotus japonicus genomic DNA, chromosome 5, clone: LjB06H02, BM1787, complete sequence	--	--	--	--	--	--	--	--	--	--	--	--	--	--	0	0	0
Unigene32690_All	2639	4137	129.3575	2826	91.2241	4305	136.3962	1459	42.9935	2354	67.5622	2276	70.2075	1.102225201	0.806218105	gi|356500683|ref|XP_003519161.1|	1236.1	0	PREDICTED: heat shock 70 kDa protein-like [Glycine max]	gi|356562558|ref|XM_003549489.1|	1707	0	PREDICTED: Glycine max heat shock 70 kDa protein-like (LOC100782173), mRNA	sp|P26413|HSP70_SOYBN	1203	0	Heat shock 70 kDa protein OS=Glycine max GN=HSP70 PE=3 SV=1	SPAC13G7.02c	951	0	COG0443	Molecular chaperone	K03283	0	1236	gmx:100790356	heat shock 70kDa protein 1/8	GO:0009408//response to heat;GO:0055114//oxidation-reduction process	GO:0005524//ATP binding;GO:0032440//2-alkenal reductase [NAD(P)] activity	GO:0005886//plasma membrane;GO:0005618//cell wall;GO:0009507//chloroplast
Unigene25952_All	427	18	3.4785	7	1.3965	38	7.4409	6	1.0927	78	13.8358	51	9.7228	-1.240164003	0.806223385	--	--	--	--	--	--	--	--	--	--	--	--	--	--	--	--	--	--	--	--	--	--	0	0	0
Unigene13849_All	782	32	3.3767	65	7.0808	59	6.3083	60	5.9667	70	6.78	109	11.3467	-1.249989582	0.806256126	--	--	--	--	gi|159488130|ref|XM_001702022.1|	61.9	9.00E-07	Chlamydomonas reinhardtii flagellar associated protein (FAP65) mRNA, partial cds	--	--	--	--	--	--	--	--	--	--	--	--	--	--	0	0	0
Unigene29175_All	2207	107	4.0006	277	10.6919	444	16.8209	169	5.9549	223	7.6531	391	14.422	-1.223720951	0.806276192	gi|358346152|ref|XP_003637135.1|	644	0	hypothetical protein MTR_073s0023 [Medicago truncatula] >gi|355503070|gb|AES84273.1| hypothetical protein MTR_073s0023 [Medicago truncatula]	gi|356569553|ref|XM_003552916.1|	591	1.00E-165	PREDICTED: Glycine max uncharacterized protein LOC100785244 (LOC100785244), mRNA	sp|Q9FPQ6|GP1_CHLRE	101	2.00E-21	Vegetative cell wall protein gp1 OS=Chlamydomonas reinhardtii GN=GP1 PE=2 SV=1	Rv3876	77.4	1.00E-13	COG0455	ATPases involved in chromosome partitioning	K01115	2.00E-20	99.8	vcn:VOLCADRAFT_99471	phospholipase D [EC:3.1.4.4]	GO:0016132//brassinosteroid biosynthetic process;GO:0006355//regulation of transcription, DNA-dependent	GO:0008270//zinc ion binding	GO:0005622//intracellular;GO:0031225//anchored to membrane
Unigene1664_All	658	28	3.5114	94	12.1697	58	7.3701	66	7.8002	79	9.0936	64	7.9178	-1.235934016	0.806283585	gi|356563178|ref|XP_003549841.1|	185.7	5.00E-46	PREDICTED: uncharacterized protein LOC100812834 [Glycine max]	gi|356563177|ref|XM_003549793.1|	77.8	1.00E-11	PREDICTED: Glycine max uncharacterized protein LOC100812834 (LOC100812834), mRNA	--	--	--	--	--	--	--	--	--	--	--	--	--	--	0	0	0
Unigene20795_All	996	77	6.3794	45	3.8488	103	8.6466	171	13.3513	299	22.7378	90	7.3559	-1.182735003	0.806388143	gi|356515556|ref|XP_003526465.1|	435.6	6.00E-121	PREDICTED: uncharacterized protein LOC100780305 [Glycine max]	gi|356515555|ref|XM_003526417.1|	747	0	PREDICTED: Glycine max uncharacterized protein LOC100780305 (LOC100780305), mRNA	--	--	--	--	--	--	--	--	--	--	--	--	--	--	0	0	GO:0005739//mitochondrion
CL4700.Contig1_All	734	48	5.3962	89	10.3293	59	6.7209	48	5.0855	276	28.4806	33	3.6599	-1.201332379	0.806398704	--	--	--	--	--	--	--	--	--	--	--	--	--	--	--	--	--	--	--	--	--	--	0	0	0
CL5984.Contig2_All	565	152	22.1994	171	25.7825	348	51.4991	442	60.8361	283	37.938	322	46.3936	-1.124165397	0.806444118	gi|356562044|ref|XP_003549285.1|	350.1	1.00E-95	PREDICTED: uncharacterized protein LOC100789098 [Glycine max]	gi|356554259|ref|XM_003545418.1|	692	0	PREDICTED: Glycine max E3 ubiquitin-protein ligase KEG-like (LOC100784274), mRNA	sp|Q9FY48|KEG_ARATH	114	3.00E-26	E3 ubiquitin-protein ligase KEG OS=Arabidopsis thaliana GN=KEG PE=1 SV=2	YAR019c	58.5	7.00E-09	COG0515	Serine/threonine protein kinase	K08857	1.00E-09	60.8	aly:ARALYDRAFT_318835	NIMA (never in mitosis gene a)-related kinase [EC:2.7.11.1]	GO:0010260//organ senescence;GO:0006468//protein phosphorylation	GO:0004672//protein kinase activity;GO:0005524//ATP binding	GO:0009507//chloroplast
CL12008.Contig1_All	477	111	19.2022	37	6.6078	62	10.8678	41	6.6843	51	8.0982	63	10.7516	1.173808902	0.806546563	--	--	--	--	gi|356522725|ref|XM_003529949.1|	69.9	2.00E-09	PREDICTED: Glycine max uncharacterized protein LOC100775349 (LOC100775349), mRNA	--	--	--	--	--	--	--	--	--	--	--	--	--	--	0	0	0
Unigene41320_All	365	140	31.6505	101	23.5725	83	19.0131	52	11.0789	57	11.8282	91	20.2955	1.136072653	0.806564517	gi|357513309|ref|XP_003626943.1|	95.9	2.00E-19	70 kDa peptidyl-prolyl isomerase [Medicago truncatula] >gi|355520965|gb|AET01419.1| 70 kDa peptidyl-prolyl isomerase [Medicago truncatula]	gi|357513308|ref|XM_003626895.1|	190	7.00E-46	Medicago truncatula 70 kDa peptidyl-prolyl isomerase (MTR_8g012340) mRNA, complete cds	sp|Q9FJL3|FKB65_ARATH	64.3	2.00E-11	Peptidyl-prolyl cis-trans isomerase FKBP65 OS=Arabidopsis thaliana GN=FKBP65 PE=1 SV=1	--	--	--	--	--	K09571	1.00E-20	95.9	mtr:MTR_8g012340	FK506-binding protein 4/5 [EC:5.2.1.8]	GO:0034976//response to endoplasmic reticulum stress;GO:0000413//protein peptidyl-prolyl isomerization;GO:0006457//protein folding;GO:0006499//N-terminal protein myristoylation;GO:0070370//cellular heat acclimation;GO:0009644//response to high light intensity;GO:0042542//response to hydrogen peroxide	GO:0005516//calmodulin binding;GO:0003755//peptidyl-prolyl cis-trans isomerase activity;GO:0005528//FK506 binding	GO:0005773//vacuole;GO:0016020//membrane;GO:0005634//nucleus
Unigene16944_All	592	91	12.6843	55	7.9144	63	8.8979	37	4.8603	42	5.3736	46	6.3254	1.200364717	0.806567686	gi|159474026|ref|XP_001695130.1|	28.1	6.00E-09	cell wall protein pherophorin-C10 [Chlamydomonas reinhardtii] >gi|158276064|gb|EDP01838.1| cell wall protein pherophorin-C10 [Chlamydomonas reinhardtii]	--	--	--	--	sp|A3AB67|FH16_ORYSJ	42	3.00E-07	Formin-like protein 16 OS=Oryza sativa subsp. japonica GN=FH16 PE=2 SV=1	--	--	--	--	--	--	--	--	--	--	0	0	0
Unigene28397_All	2097	88	3.4628	225	9.1403	154	6.1403	197	7.3056	278	10.0411	189	7.3369	-1.248579351	0.806589865	gi|357455071|ref|XP_003597816.1|	63.2	2.00E-08	Pleiotropic drug resistance protein [Medicago truncatula] >gi|355486864|gb|AES68067.1| Pleiotropic drug resistance protein [Medicago truncatula]	gi|357455076|ref|XM_003597771.1|	1041	0	Medicago truncatula Pleiotropic drug resistance protein (MTR_2g102670) mRNA, complete cds	sp|Q76CU2|PDR1_TOBAC	495	5.00E-140	Pleiotropic drug resistance protein 1 OS=Nicotiana tabacum GN=PDR1 PE=2 SV=1	SPCC18B5.01c_3	79	3.00E-14	COG0842	ABC-type multidrug transport system, permease component	K12843	5.00E-13	74.7	vvi:100248403	U4/U6 small nuclear ribonucleoprotein PRP3	GO:0006200//ATP catabolic process	GO:0005524//ATP binding;GO:0016887//ATPase activity	GO:0016020//membrane
CL7543.Contig1_All	1243	1578	104.7566	1033	70.7955	2803	188.5474	1780	111.3618	5060	308.33	3866	253.187	-1.098343026	0.8066131	gi|356519411|ref|XP_003528366.1|	589.3	4.00E-167	PREDICTED: gibberellin 20 oxidase 1-like [Glycine max]	gi|356519410|ref|XM_003528318.1|	1235	0	PREDICTED: Glycine max gibberellin 20 oxidase 1-like (LOC100784444), mRNA	sp|Q39111|GAOX2_ARATH	106	2.00E-23	Gibberellin 20 oxidase 2 OS=Arabidopsis thaliana GN=20ox2 PE=2 SV=1	PA0147	90.1	7.00E-18	COG3491	Isopenicillin N synthase and related dioxygenases	K06892	3.00E-27	121	pop:POPTR_550478		GO:0055114//oxidation-reduction process	GO:0005506//iron ion binding;GO:0016707//gibberellin 3-beta-dioxygenase activity;GO:0016702//oxidoreductase activity, acting on single donors with incorporation of molecular oxygen, incorporation of two atoms of oxygen	GO:0005737//cytoplasm;GO:0016020//membrane
CL7543.Contig1_All	1243	1578	104.7566	1033	70.7955	2803	188.5474	1780	111.3618	5060	308.33	3866	253.187	-1.098343026	0.8066131	gi|356519411|ref|XP_003528366.1|	589.3	4.00E-167	PREDICTED: gibberellin 20 oxidase 1-like [Glycine max]	gi|356519410|ref|XM_003528318.1|	1235	0	PREDICTED: Glycine max gibberellin 20 oxidase 1-like (LOC100784444), mRNA	sp|Q39111|GAOX2_ARATH	106	2.00E-23	Gibberellin 20 oxidase 2 OS=Arabidopsis thaliana GN=20ox2 PE=2 SV=1	PA0147	90.1	7.00E-18	COG3491	Isopenicillin N synthase and related dioxygenases	K06892	3.00E-27	121	pop:POPTR_550478		GO:0055114//oxidation-reduction process	GO:0005506//iron ion binding;GO:0016707//gibberellin 3-beta-dioxygenase activity;GO:0016702//oxidoreductase activity, acting on single donors with incorporation of molecular oxygen, incorporation of two atoms of oxygen	GO:0005737//cytoplasm;GO:0016020//membrane
Unigene33204_All	761	222	24.0721	312	34.9258	291	31.9725	651	66.5248	491	48.869	390	41.7187	-1.121401556	0.80661838	gi|11182434|sp|P51139.2|MSK3_MEDSA	276.6	3.00E-73	RecName: Full=Glycogen synthase kinase-3 homolog MsK-3	gi|313147|emb|X68409.1|	605	1.00E-170	A.medicago MSK-3 mRNA for protein kinase	sp|P51139|MSK3_MEDSA	276	9.00E-75	Glycogen synthase kinase-3 homolog MsK-3 OS=Medicago sativa GN=MSK-3 PE=2 SV=2	SPAC1687.15	154	1.00E-37	COG0515	Serine/threonine protein kinase	K03083	2.00E-74	276	mtr:MTR_7g110060	glycogen synthase kinase 3 beta [EC:2.7.11.26]	GO:0006468//protein phosphorylation;GO:0009933//meristem structural organization	GO:0050321//tau-protein kinase activity;GO:0005524//ATP binding;GO:0004674//protein serine/threonine kinase activity	GO:0005829//cytosol
Unigene33193_All	2578	7041	225.3704	3560	117.6369	2239	72.6172	2269	68.4445	4560	133.9733	3566	112.6028	1.101814373	0.80661838	gi|356523657|ref|XP_003530453.1|	1256.1	0	PREDICTED: luminal-binding protein 5 [Glycine max]	gi|356513250|ref|XM_003525279.1|	2811	0	PREDICTED: Glycine max luminal-binding protein 4-like (LOC100803843), mRNA	sp|P49118|BIP_SOLLC	1219	0	Luminal-binding protein OS=Solanum lycopersicum PE=2 SV=1	SPAC13G7.02c	822	0	COG0443	Molecular chaperone	K09490	0	1256	gmx:547838	heat shock 70kDa protein 5	GO:0055114//oxidation-reduction process;GO:0030433//ER-associated protein catabolic process;GO:0010197//polar nucleus fusion;GO:0009408//response to heat	GO:0005524//ATP binding;GO:0032440//2-alkenal reductase [NAD(P)] activity	GO:0005618//cell wall;GO:0005788//endoplasmic reticulum lumen;GO:0009507//chloroplast;GO:0005773//vacuole;GO:0005886//plasma membrane
CL4102.Contig3_All	722	127	14.5148	209	24.6596	211	24.4351	269	28.9736	324	33.9895	295	33.261	-1.143911079	0.806621549	gi|351723527|ref|NP_001237026.1|	290.8	1.00E-77	uncharacterized protein LOC100306579 [Glycine max]	gi|356550262|ref|XM_003543459.1|	359	3.00E-96	PREDICTED: Glycine max histone H2A-like (LOC100783903), mRNA	sp|Q9M531|H2A_EUPES	273	7.00E-74	Histone H2A OS=Euphorbia esula PE=2 SV=1	YDR225w	171	8.00E-43	COG5262	Histone H2A	K11251	1.00E-78	290	gmx:100306579	histone H2A	GO:0006334//nucleosome assembly	GO:0003677//DNA binding;GO:0046982//protein heterodimerization activity	GO:0000786//nucleosome;GO:0005634//nucleus
Unigene20789_All	1523	77	4.1719	46	2.573	11	0.6039	199	10.1611	252	12.5325	120	6.414	-1.217656907	0.806636334	gi|356545859|ref|XP_003541351.1|	280.8	4.00E-74	PREDICTED: ethylene-responsive transcription factor 1B-like [Glycine max]	gi|351724698|ref|NM_001248090.1|	313	3.00E-82	Glycine max uncharacterized LOC100527364 (LOC100527364), mRNA	sp|Q8LDC8|ERF92_ARATH	166	3.00E-41	Ethylene-responsive transcription factor 1B OS=Arabidopsis thaliana GN=ERF1B PE=1 SV=2	--	--	--	--	--	K14516	4.00E-45	181	pop:POPTR_804955	ethylene-responsive transcription factor 1	GO:0006355//regulation of transcription, DNA-dependent	GO:0003700//sequence-specific DNA binding transcription factor activity;GO:0003677//DNA binding	GO:0005634//nucleus
Unigene2963_All	230	10	3.5877	18	6.6669	11	3.9988	13	4.3954	36	11.8553	26	9.2023	-1.241742044	0.80666485	--	--	--	--	--	--	--	--	--	--	--	--	--	--	--	--	--	--	--	--	--	--	0	0	0
Unigene21623_All	310	56	14.9064	100	27.4799	115	31.0173	102	25.5874	146	35.672	142	37.2887	-1.139933677	0.80671132	--	--	--	--	gi|356557464|ref|XM_003546988.1|	79.8	1.00E-12	PREDICTED: Glycine max histone H4-like (LOC100793106), mRNA	--	--	--	--	--	--	--	--	--	--	--	--	--	--	0	0	0
CL1629.Contig1_All	1420	89	5.1719	89	5.3392	157	9.2444	364	19.9343	165	8.801	123	7.0513	-1.205690697	0.806717657	gi|351722092|ref|NP_001236720.1|	346.7	6.00E-94	Dof17 [Glycine max] >gi|112363388|gb|ABI16018.1| Dof17 [Glycine max]	gi|356504182|ref|XM_003520830.1|	256	6.00E-65	PREDICTED: Glycine max dof zinc finger protein DOF2.5-like (LOC100775598), mRNA	sp|Q9ZPY0|DOF25_ARATH	214	8.00E-56	Dof zinc finger protein DOF2.5 OS=Arabidopsis thaliana GN=DOF2.5 PE=2 SV=3	--	--	--	--	--	--	--	--	--	--	GO:0009416//response to light stimulus	GO:0005488//binding	0
Unigene37948_All	683	148	17.8808	233	29.0611	193	23.6268	324	36.8902	433	48.018	271	32.2998	-1.127625353	0.80672505	gi|356506083|ref|XP_003521817.1|	212.2	5.00E-54	PREDICTED: calcium-binding protein KIC-like [Glycine max]	gi|356506082|ref|XM_003521769.1|	444	1.00E-122	PREDICTED: Glycine max calcium-binding protein KIC-like (LOC100787197), mRNA	sp|Q9ZPX9|KIC_ARATH	165	2.00E-41	Calcium-binding protein KIC OS=Arabidopsis thaliana GN=KIC PE=1 SV=2	SPCC1682.04	52	9.00E-07	COG5126	Ca2+-binding protein (EF-Hand superfamily)	K13448	1.00E-07	55.1	ath:AT4G14640	calcium-binding protein CML	GO:0042744//hydrogen peroxide catabolic process;GO:0010091//trichome branching	GO:0005515//protein binding;GO:0005509//calcium ion binding	GO:0005634//nucleus
Unigene13639_All	462	29	5.1797	19	3.5034	43	7.7821	129	21.7138	48	7.8693	36	6.3432	-1.209137414	0.806770464	gi|356517568|ref|XP_003527459.1|	142.5	2.00E-33	PREDICTED: vesicle-associated protein 4-2-like [Glycine max]	gi|356544903|ref|XM_003540839.1|	198	4.00E-48	PREDICTED: Glycine max vesicle-associated protein 4-2-like (LOC100790255), mRNA	sp|Q8LPQ7|VAP43_ARATH	57	5.00E-09	Vesicle-associated protein 4-3 OS=Arabidopsis thaliana GN=PVA43 PE=2 SV=1	--	--	--	--	--	--	--	--	--	--	0	0	0
Unigene37779_All	237	52	18.1051	75	26.9581	55	19.4036	162	53.1562	128	40.907	72	24.7306	-1.129028991	0.806772576	--	--	--	--	--	--	--	--	--	--	--	--	--	--	--	--	--	--	--	--	--	--	0	0	0
CL5984.Contig1_All	714	227	26.2345	264	31.498	494	57.8492	677	73.7357	412	43.7054	472	53.8139	-1.12164641	0.806779969	gi|357437003|ref|XP_003588777.1|	422.2	3.00E-117	G protein-coupled receptor kinase [Medicago truncatula] >gi|355477825|gb|AES59028.1| G protein-coupled receptor kinase [Medicago truncatula]	gi|357437002|ref|XM_003588729.1|	743	0	Medicago truncatula G protein-coupled receptor kinase (MTR_1g012610) mRNA, complete cds	sp|Q9FY48|KEG_ARATH	52.4	3.00E-07	E3 ubiquitin-protein ligase KEG OS=Arabidopsis thaliana GN=KEG PE=1 SV=2	--	--	--	--	--	--	--	--	--	--	GO:0010260//organ senescence;GO:0006468//protein phosphorylation	GO:0004672//protein kinase activity;GO:0005524//ATP binding	GO:0009507//chloroplast
Unigene17857_All	298	23	6.3688	53	15.1508	41	11.5037	50	13.0479	59	14.9959	57	15.5707	-1.190751877	0.806808485	gi|356520641|ref|XP_003528969.1|	62.4	2.00E-09	PREDICTED: calcium-binding allergen Ole e 8-like [Glycine max]	gi|356520640|ref|XM_003528921.1|	97.6	6.00E-18	PREDICTED: Glycine max calcium-binding allergen Ole e 8-like (LOC100815264), mRNA	sp|Q84ZL0|FH5_ORYSJ	45.1	1.00E-05	Formin-like protein 5 OS=Oryza sativa subsp. japonica GN=FH5 PE=2 SV=2	--	--	--	--	--	--	--	--	--	--	0	0	0
CL7540.Contig1_All	910	0	0	0	0	109	10.0151	7	0.5982	0	0	17	1.5208	-6.149069639	0.806811653	--	--	--	--	gi|95007629|emb|CR962131.2|	77.8	2.00E-11	Medicago truncatula chromosome 5 clone mth2-69b10, COMPLETE SEQUENCE	--	--	--	--	--	--	--	--	--	--	--	--	--	--	0	0	0
CL12914.Contig5_All	1458	10555	597.3739	7783	454.7431	2626	150.5933	1208	64.4313	6566	341.0985	7734	431.8145	1.097775753	0.806947895	gi|4115549|dbj|BAA36416.1|	380.6	3.00E-104	lectin-related polypeptide [Robinia pseudoacacia]	gi|4115548|dbj|AB012635.1|	335	8.00E-89	Robinia pseudoacacia mRNA for lectin-related polypeptide, complete cds	sp|P16270|LECN_PEA	293	1.00E-79	Non-seed lectin OS=Pisum sativum PE=2 SV=2	--	--	--	--	--	K10082	4.00E-37	154	mtr:MTR_5g031140	lectin, mannose-binding 2	0	GO:0005488//binding	0
CL7050.Contig2_All	697	554	65.5877	892	109.0206	928	111.3227	1074	119.8281	1387	150.7232	1308	152.7656	-1.105278396	0.806948951	gi|357442955|ref|XP_003591755.1|	144.8	1.00E-33	Copper chaperone [Medicago truncatula] >gi|355480803|gb|AES62006.1| Copper chaperone [Medicago truncatula]	gi|356535570|ref|XM_003536270.1|	359	3.00E-96	PREDICTED: Glycine max copper transport protein ATOX1-like (LOC100799342), mRNA	sp|Q9SZN7|HIP26_ARATH	52	3.00E-07	Heavy metal-associated isoprenylated plant protein 26 OS=Arabidopsis thaliana GN=HIPP26 PE=1 SV=1	--	--	--	--	--	K07213	1.00E-34	144	mtr:MTR_1g092670	copper chaperone	GO:0031047//gene silencing by RNA;GO:0006261//DNA-dependent DNA replication;GO:0051567//histone H3-K9 methylation;GO:0006827//high-affinity iron ion transport;GO:0010093//specification of floral organ identity;GO:0009651//response to salt stress;GO:0007568//aging;GO:0006878//cellular copper ion homeostasis;GO:0000302//response to reactive oxygen species;GO:0006342//chromatin silencing;GO:0009965/…	GO:0008270//zinc ion binding;GO:0018024//histone-lysine N-methyltransferase activity;GO:0044212//transcription regulatory region DNA binding;GO:0010314//phosphatidylinositol-5-phosphate binding	GO:0000785//chromatin;GO:0009507//chloroplast;GO:0005886//plasma membrane;GO:0005634//nucleus
Unigene37529_All	350	67	15.7962	89	21.662	113	26.9947	143	31.7728	202	43.7139	126	29.3058	-1.144923522	0.806956344	gi|470116831|ref|XP_004294578.1|	108.2	4.00E-23	PREDICTED: histone H4-like [Fragaria vesca subsp. vesca]	gi|349718016|emb|FQ387215.1|	153	1.00E-34	Vitis vinifera clone SS0AEB27YF04	sp|P0CG89|H4_SOYBN	108	9.00E-25	Histone H4 OS=Glycine max PE=3 SV=1	SPBC1105.12	99.4	1.00E-21	COG2036	Histones H3 and H4	K11254	3.00E-24	108	mtr:MTR_2g096100	histone H4	GO:0009414//response to water deprivation;GO:0006334//nucleosome assembly	GO:0003677//DNA binding;GO:0046982//protein heterodimerization activity	GO:0005829//cytosol;GO:0000786//nucleosome;GO:0005739//mitochondrion;GO:0005730//nucleolus;GO:0009506//plasmodesma;GO:0005774//vacuolar membrane;GO:0009579//thylakoid;GO:0009507//chloroplast;GO:0005794//Golgi apparatus;GO:0005886//plasma membrane
CL12628.Contig1_All	432	7	1.3371	0	0	4	0.7742	0	0	62	10.8704	0	0	-1.440915172	0.806979579	gi|462401807|gb|EMJ07364.1|	129.8	1.00E-29	hypothetical protein PRUPE_ppa013654mg [Prunus persica]	--	--	--	--	sp|O80929|RL361_ARATH	119	9.00E-28	60S ribosomal protein L36-1 OS=Arabidopsis thaliana GN=RPL36A PE=2 SV=1	SPCC970.05	131	5.00E-31	COG5051	Ribosomal protein L36E	K02920	2.00E-30	129	pop:POPTR_822944	large subunit ribosomal protein L36e	0	0	GO:0022626//cytosolic ribosome;GO:0016020//membrane
Unigene13761_All	865	168	16.0265	283	27.8706	704	68.0495	285	25.6222	248	21.7156	623	58.6304	-1.140137593	0.806981691	gi|388497288|gb|AFK36710.1|	195.7	8.00E-49	unknown [Lotus japonicus]	gi|292788043|dbj|AK339003.1|	345	5.00E-92	Lotus japonicus cDNA, clone: LjFL3-033-AF03, HTC	--	--	--	--	--	--	--	--	--	--	--	--	--	--	0	0	0
Unigene7406_All	869	56	5.3176	57	5.5877	122	11.7384	162	14.4971	110	9.5876	137	12.8337	-1.210530365	0.806984859	--	--	--	--	--	--	--	--	--	--	--	--	--	--	--	--	--	--	--	--	--	--	0	0	0
Unigene17550_All	950	736	63.9293	708	63.4872	376	33.0927	261	21.3651	506	40.3425	307	26.3066	1.123703494	0.807014431	gi|388499282|gb|AFK37707.1|	264.2	2.00E-69	unknown [Lotus japonicus]	gi|356548108|ref|XM_003542398.1|	428	1.00E-117	PREDICTED: Glycine max glutaredoxin-C5, chloroplastic-like (LOC100798715), mRNA	sp|Q8LBS4|GRS12_ARATH	188	3.00E-48	Monothiol glutaredoxin-S12, chloroplastic OS=Arabidopsis thaliana GN=GRXS12 PE=1 SV=2	SPAC4F10.20	80.9	3.00E-15	COG0695	Glutaredoxin and related proteins	K03676	1.00E-52	204	vvi:100265126	glutaredoxin 3	GO:0009749//response to glucose stimulus;GO:0009744//response to sucrose stimulus;GO:0016226//iron-sulfur cluster assembly;GO:0009409//response to cold;GO:0045454//cell redox homeostasis;GO:0019243//methylglyoxal catabolic process to D-lactate	GO:0008794//arsenate reductase (glutaredoxin) activity;GO:0009055//electron carrier activity;GO:0004362//glutathione-disulfide reductase activity;GO:0015035//protein disulfide oxidoreductase activity	GO:0009570//chloroplast stroma
CL7198.Contig2_All	777	55	5.841	47	5.1529	253	27.225	81	8.1068	65	6.3362	246	25.773	-1.198519804	0.807020768	gi|357474629|ref|XP_003607599.1|	261.2	1.00E-68	Multiprotein bridging factor 1 [Medicago truncatula] >gi|355508654|gb|AES89796.1| Multiprotein bridging factor 1 [Medicago truncatula]	gi|357474628|ref|XM_003607551.1|	545	1.00E-152	Medicago truncatula Multiprotein bridging factor 1 (MTR_4g080090) mRNA, complete cds	sp|Q9LXT3|MBF1B_ARATH	239	1.00E-63	Multiprotein-bridging factor 1b OS=Arabidopsis thaliana GN=MBF1B PE=2 SV=1	SPBC83.17	96.7	4.00E-20	COG1813	Predicted transcription factor, homolog of eukaryotic MBF1	K03627	1.00E-69	261	mtr:MTR_4g080090	putative transcription factor	0	GO:0043565//sequence-specific DNA binding	GO:0005730//nucleolus;GO:0005737//cytoplasm
Unigene10031_All	654	15	1.8926	32	4.1682	79	10.0999	32	3.805	18	2.0846	69	8.5886	-1.350478315	0.807031329	gi|351722385|ref|NP_001237754.1|	221.9	6.00E-57	uncharacterized protein LOC100500162 [Glycine max]	gi|402746000|ref|NM_001248591.2|	476	1.00E-131	Glycine max uncharacterized LOC100527910 (LOC100527910), mRNA	--	--	--	--	--	--	--	--	--	K14488	2.00E-08	57	ppp:PHYPADRAFT_26859	SAUR family protein	0	0	0
CL6042.Contig3_All	1620	37325	1901.211	20626	1084.6176	20576	1061.9753	14602	700.9461	17806	832.5068	22366	1123.8903	1.101896589	0.807056677	gi|359806539|ref|NP_001241261.1|	538.1	1.00E-151	uncharacterized protein LOC100796092 [Glycine max]	gi|210145106|dbj|AK243797.1|	1074	0	Glycine max cDNA, clone: GMFL01-01-E14	sp|P51074|ANX4_FRAAN	424	1.00E-118	Annexin-like protein RJ4 OS=Fragaria ananassa PE=2 SV=2	--	--	--	--	--	--	--	--	--	--	0	GO:0005509//calcium ion binding;GO:0005544//calcium-dependent phospholipid binding	0
CL821.Contig1_All	2342	123	4.3337	224	8.1478	21	0.7497	13	0.4317	554	17.9168	345	11.9918	-1.222601659	0.807075687	gi|356569257|ref|XP_003552820.1|	1146	0	PREDICTED: sulfate transporter 2.1-like [Glycine max]	gi|356540076|ref|XM_003538469.1|	2242	0	PREDICTED: Glycine max sulfate transporter 2.1-like (LOC100781327), mRNA	sp|O04722|SUT21_ARATH	863	0	Sulfate transporter 2.1 OS=Arabidopsis thaliana GN=SULTR2;1 PE=2 SV=1	PA1647	248	3.00E-65	COG0659	Sulfate permease and related transporters (MFS superfamily)	--	--	--	--	--	GO:0055085//transmembrane transport;GO:0009684//indoleacetic acid biosynthetic process;GO:0008272//sulfate transport;GO:0030003//cellular cation homeostasis;GO:0070838//divalent metal ion transport;GO:0019761//glucosinolate biosynthetic process;GO:0019344//cysteine biosynthetic process	GO:0008271//secondary active sulfate transmembrane transporter activity	GO:0016021//integral to membrane
Unigene9731_All	2599	1139	36.1629	909	29.7944	614	19.7529	405	12.1181	667	19.4382	561	17.5714	1.142936178	0.807078855	gi|356545991|ref|XP_003541416.1|	839.7	0	PREDICTED: uncharacterized protein LOC100805984 [Glycine max]	gi|356545990|ref|XM_003541368.1|	938	0	PREDICTED: Glycine max uncharacterized protein LOC100805984 (LOC100805984), mRNA	--	--	--	--	--	--	--	--	--	--	--	--	--	--	0	0	0
Unigene25376_All	546	25	3.7783	49	7.645	22	3.369	44	6.2668	101	14.0109	43	6.411	-1.235457371	0.807166515	--	--	--	--	--	--	--	--	--	--	--	--	--	--	--	--	--	--	--	--	--	--	0	0	0
Unigene41864_All	892	416	38.4834	199	19.0049	276	25.871	120	10.4617	217	18.426	258	23.5454	1.138720923	0.807260511	gi|356515641|ref|XP_003526507.1|	503.4	1.00E-141	PREDICTED: 6-phosphofructokinase 3-like [Glycine max]	gi|356515640|ref|XM_003526459.1|	1070	0	PREDICTED: Glycine max 6-phosphofructokinase 3-like (LOC100803139), mRNA	sp|Q94AA4|K6PF3_ARATH	448	2.00E-126	6-phosphofructokinase 3 OS=Arabidopsis thaliana GN=PFK3 PE=1 SV=1	TP0108	191	2.00E-48	COG0205	6-phosphofructokinase	K00850	2.00E-142	503	gmx:100803139	6-phosphofructokinase [EC:2.7.1.11]	GO:0010053//root epidermal cell differentiation;GO:0006002//fructose 6-phosphate metabolic process;GO:0006096//glycolysis;GO:0016310//phosphorylation	GO:0003872//6-phosphofructokinase activity;GO:0005524//ATP binding	GO:0005945//6-phosphofructokinase complex;GO:0005886//plasma membrane
Unigene21274_All	947	42	3.6597	48	4.3179	37	3.2668	136	11.168	131	10.4775	52	4.47	-1.25014653	0.807285858	--	--	--	--	--	--	--	--	--	--	--	--	--	--	--	--	--	--	--	--	--	--	0	0	0
Unigene21689_All	907	825	75.0572	360	33.8121	374	34.4773	135	11.5748	538	44.9274	521	46.7607	1.124702858	0.807294307	gi|388495566|gb|AFK35849.1|	308.1	1.00E-82	unknown [Lotus japonicus]	gi|356544751|ref|XM_003540763.1|	260	2.00E-66	PREDICTED: Glycine max disease resistance response protein 206-like (LOC100781542), mRNA	sp|P13240|DR206_PEA	58.2	7.00E-09	Disease resistance response protein 206 OS=Pisum sativum GN=PI206 PE=2 SV=2	--	--	--	--	--	--	--	--	--	--	GO:0006952//defense response;GO:0009807//lignan biosynthetic process	0	0
CL5571.Contig2_All	839	131	12.8841	65	6.5998	68	6.7767	48	4.449	62	5.5971	69	6.6948	1.207177174	0.80734817	gi|358248722|ref|NP_001239929.1|	193.4	3.00E-48	uncharacterized protein LOC100788535 [Glycine max]	gi|358248721|ref|NM_001253000.1|	303	2.00E-79	Glycine max uncharacterized LOC100788535 (LOC100788535), mRNA	--	--	--	--	--	--	--	--	--	--	--	--	--	--	GO:0009965//leaf morphogenesis;GO:0030154//cell differentiation;GO:0045893//positive regulation of transcription, DNA-dependent	0	GO:0009535//chloroplast thylakoid membrane
Unigene13951_All	311	21	5.5719	48	13.1479	64	17.2063	43	10.7522	35	8.524	74	19.3697	-1.209111593	0.807358731	gi|37051105|dbj|BAC81649.1|	135.6	2.00E-31	glutathione S-transferase [Pisum sativum]	gi|37051104|dbj|AB087837.1|	159	2.00E-36	Pisum sativum GST mRNA for glutathione S-transferase, partial cds	sp|Q8H8U5|IN21B_ORYSJ	117	2.00E-27	Protein IN2-1 homolog B OS=Oryza sativa subsp. japonica GN=GSTZ5 PE=2 SV=1	--	--	--	--	--	K00799	1.00E-31	132	gmx:100793025	glutathione S-transferase [EC:2.5.1.18]	GO:0010731//protein glutathionylation	GO:0016740//transferase activity	GO:0009570//chloroplast stroma
CL13908.Contig10_All	2425	30	1.0208	20	0.7026	5	0.1724	2	0.0641	3	0.0937	4	0.1343	3.390128472	0.807366124	gi|42794062|dbj|BAA82348.2|	76.3	2.00E-12	starch branching enzyme [Phaseolus vulgaris]	gi|357510962|ref|XM_003625722.1|	644	0	Medicago truncatula Starch branching enzyme II (MTR_7g104060) mRNA, complete cds	sp|Q9LZS3|GLGB2_ARATH	313	4.00E-85	1,4-alpha-glucan-branching enzyme 2-2, chloroplastic/amyloplastic OS=Arabidopsis thaliana GN=SBE2.2 PE=1 SV=1	YEL011w	185	4.00E-46	COG0296	1,4-alpha-glucan branching enzyme	K00700	1.00E-86	319	gmx:100785968	1,4-alpha-glucan branching enzyme [EC:2.4.1.18]	GO:0010021//amylopectin biosynthetic process;GO:0006098//pentose-phosphate shunt;GO:0019288//isopentenyl diphosphate biosynthetic process, mevalonate-independent pathway;GO:0019760//glucosinolate metabolic process;GO:0000023//maltose metabolic process;GO:0019252//starch biosynthetic process;GO:0043085//positive regulation of catalytic activity;GO:0005978//glycogen biosynthetic process	GO:0043169//cation binding;GO:0003844//1,4-alpha-glucan branching enzyme activity;GO:0004553//hydrolase activity, hydrolyzing O-glycosyl compounds	GO:0009570//chloroplast stroma
CL2380.Contig20_All	2948	106	2.967	343	9.9116	384	10.8911	99	2.6115	92	2.3637	597	16.4853	-1.269644357	0.807404145	gi|356551582|ref|XP_003544153.1|	399.8	1.00E-109	PREDICTED: cucumisin-like [Glycine max]	gi|356499136|ref|XM_003518351.1|	394	1.00E-106	PREDICTED: Glycine max cucumisin-like (LOC100815516), mRNA	sp|Q39547|CUCM1_CUCME	430	2.00E-120	Cucumisin OS=Cucumis melo PE=1 SV=1	BH0831	74.3	1.00E-12	COG1404	Subtilisin-like serine proteases	--	--	--	--	--	GO:0008152//metabolic process	GO:0008236//serine-type peptidase activity	0
Unigene29774_All	477	26	4.4978	46	8.2152	39	6.8362	74	12.0643	61	9.6861	57	9.7276	-1.222089963	0.80742738	gi|351724659|ref|NP_001237577.1|	217.2	7.00E-56	uncharacterized protein LOC100500663 [Glycine max]	gi|403043889|ref|NM_001250648.2|	494	1.00E-137	Glycine max uncharacterized LOC100500663 (LOC100500663), mRNA	sp|Q9LYY2|TI143_ARATH	182	6.00E-47	Mitochondrial import inner membrane translocase subunit TIM14-3 OS=Arabidopsis thaliana GN=TIM14-3 PE=3 SV=1	SPAC824.06	98.6	4.00E-21	COG2214	DnaJ-class molecular chaperone	K09539	7.00E-57	217	gmx:100500663	DnaJ homolog subfamily C member 19	0	0	0
Unigene65497_All	229	32	11.5308	17	6.324	28	10.2233	50	16.9794	159	52.5894	22	7.8206	-1.161680864	0.807434773	--	--	--	--	--	--	--	--	--	--	--	--	--	--	--	--	--	--	--	--	--	--	0	0	0
Unigene42095_All	731	16	1.8061	18	2.0976	14	1.6013	3	0.3191	26	2.694	98	10.9134	-1.361920546	0.807558341	gi|356549590|ref|XP_003543175.1|	225.7	5.00E-58	PREDICTED: glucan endo-1,3-beta-glucosidase-like [Glycine max]	gi|356549589|ref|XM_003543127.1|	466	1.00E-128	PREDICTED: Glycine max glucan endo-1,3-beta-glucosidase-like (LOC100784427), mRNA	sp|P52409|E13B_WHEAT	95.5	3.00E-20	Glucan endo-1,3-beta-glucosidase OS=Triticum aestivum GN=GLC1 PE=2 SV=1	--	--	--	--	--	K14489	8.00E-08	55.5	vvi:100263145	arabidopsis histidine kinase 2/3/4 (cytokinin receptor) [EC:2.7.13.3]	0	GO:0016787//hydrolase activity	GO:0016023//cytoplasmic membrane-bounded vesicle;GO:0005886//plasma membrane
Unigene21356_All	466	22	3.8957	38	6.9466	53	9.5095	59	9.8459	46	7.4767	59	10.3066	-1.241276801	0.807568902	--	--	--	--	--	--	--	--	--	--	--	--	--	--	--	--	--	--	--	--	--	--	0	0	0
Unigene13589_All	803	31	3.1856	62	6.5774	94	9.7877	55	5.3264	70	6.6027	108	10.9486	-1.259342487	0.80758052	--	--	--	--	gi|224922926|gb|AC235162.1|	115	7.00E-23	Glycine max strain Williams 82 clone GM_WBa0100B10, complete sequence	--	--	--	--	--	--	--	--	--	--	--	--	--	--	0	0	0
Unigene41049_All	452	12	2.1907	33	6.2195	28	5.1795	16	2.7528	13	2.1784	64	11.5264	-1.324327627	0.807605867	gi|356541778|ref|XP_003539350.1|	145.2	3.00E-34	PREDICTED: zinc transporter 6, chloroplastic-like [Glycine max]	gi|349707813|emb|FQ378219.1|	105	4.00E-20	Vitis vinifera clone SS0AEB14YD24	sp|O64738|ZIP6_ARATH	134	2.00E-32	Zinc transporter 6, chloroplastic OS=Arabidopsis thaliana GN=ZIP6 PE=3 SV=1	--	--	--	--	--	K14709	7.00E-21	97.4	bdi:100827984	solute carrier family 39 (zinc transporter), member 1/2/3	GO:0009624//response to nematode;GO:0071577//zinc ion transmembrane transport	GO:0016491//oxidoreductase activity;GO:0008270//zinc ion binding;GO:0005385//zinc ion transmembrane transporter activity	GO:0005886//plasma membrane;GO:0016021//integral to membrane
CL1456.Contig8_All	2140	426	16.4264	228	9.0761	247	9.6505	137	4.9784	190	6.7248	260	9.8903	1.190381733	0.80763227	gi|356523741|ref|XP_003530493.1|	929.5	0	PREDICTED: hexokinase-1-like [Glycine max]	gi|356513170|ref|XM_003525239.1|	2010	0	PREDICTED: Glycine max hexokinase-1-like (LOC100783175), mRNA	sp|Q9SEK3|HXK1_SPIOL	786	0	Hexokinase-1 OS=Spinacia oleracea GN=HXK1 PE=2 SV=1	SPAC24H6.04	274	4.00E-73	COG5026	Hexokinase	K00844	0	929	gmx:100808324	hexokinase [EC:2.7.1.1]	GO:0012501//programmed cell death;GO:0010255//glucose mediated signaling pathway;GO:0006096//glycolysis;GO:0016310//phosphorylation;GO:0051156//glucose 6-phosphate metabolic process;GO:0009747//hexokinase-dependent signaling	GO:0008270//zinc ion binding;GO:0005524//ATP binding;GO:0004340//glucokinase activity;GO:0008865//fructokinase activity	GO:0005739//mitochondrion;GO:0009536//plastid;GO:0005773//vacuole;GO:0005634//nucleus;GO:0005886//plasma membrane
Unigene13758_All	467	18	3.1805	34	6.2021	27	4.8341	61	10.1578	41	6.6497	35	6.101	-1.263595005	0.807635439	gi|356570654|ref|XP_003553500.1|	32	3.00E-21	PREDICTED: probable methyltransferase PMT1-like, partial [Glycine max]	gi|189163176|dbj|AP010410.1|	258	5.00E-66	Lotus japonicus genomic DNA, chromosome 1, clone: LjT27M11, TM0332, complete sequence	sp|Q93YV7|PMT3_ARATH	65.5	2.00E-14	Probable methyltransferase PMT3 OS=Arabidopsis thaliana GN=At4g14360 PE=1 SV=1	--	--	--	--	--	--	--	--	--	--	0	GO:0046872//metal ion binding;GO:0016740//transferase activity	GO:0044464//cell part
CL10197.Contig1_All	1352	199	12.1457	263	16.5713	563	34.8177	497	28.5869	413	23.1371	496	29.8645	-1.162957676	0.807672404	gi|413968358|gb|AFW90517.1|	378.6	1.00E-103	ganglioside-induced differentiation-associated protein [Phaseolus vulgaris]	gi|359807144|ref|NM_001254423.1|	690	0	Glycine max protein GDAP2 homolog (LOC100818380), mRNA	--	--	--	--	--	--	--	--	--	--	--	--	--	--	0	0	GO:0005737//cytoplasm
CL8410.Contig2_All	1590	85	4.4113	160	8.5723	105	5.5215	186	9.0971	213	10.1466	229	11.7244	-1.226544588	0.8077062	gi|357515127|ref|XP_003627852.1|	835.9	0	Solute carrier family 22 member [Medicago truncatula] >gi|355521874|gb|AET02328.1| Solute carrier family 22 member [Medicago truncatula]	gi|189163261|dbj|AP010495.1|	444	1.00E-121	Lotus japonicus genomic DNA, chromosome 3, clone: LjT13G15, TM0634, complete sequence	sp|Q9SA38|OCT3_ARATH	510	8.00E-145	Organic cation/carnitine transporter 3 OS=Arabidopsis thaliana GN=OCT3 PE=2 SV=1	CAC1345	82	3.00E-15	COG0477	Permeases of the major facilitator superfamily	K08202	2.00E-39	161	vcn:VOLCADRAFT_95576	MFS transporter, OCT family, solute carrier family 22 (organic cation transporter), member 4/5	GO:0055085//transmembrane transport	GO:0022857//transmembrane transporter activity	GO:0016021//integral to membrane
CL1597.Contig8_All	3761	759	16.6527	523	11.8461	370	8.2256	215	4.4455	375	7.552	458	9.9132	1.189083034	0.807729435	gi|356508600|ref|XP_003523043.1|	1829.3	0	PREDICTED: ATPase 11, plasma membrane-type-like isoform 1 [Glycine max]	gi|31580854|dbj|AB086374.1|	4276	0	Sesbania rostrata srha5 mRNA for plasma membrane H+-ATPase, complete cds	sp|Q9LV11|PMA11_ARATH	1783	0	ATPase 11, plasma membrane-type OS=Arabidopsis thaliana GN=AHA11 PE=1 SV=1	MA2833	616	8.00E-176	COG0474	Cation transport ATPase	K01535	0	1829	gmx:100818043	H+-transporting ATPase [EC:3.6.3.6]	GO:0009651//response to salt stress;GO:0006754//ATP biosynthetic process;GO:0006812//cation transport;GO:0006200//ATP catabolic process	GO:0019829//cation-transporting ATPase activity;GO:0046872//metal ion binding;GO:0005524//ATP binding;GO:0015662//ATPase activity, coupled to transmembrane movement of ions, phosphorylative mechanism	GO:0016021//integral to membrane;GO:0005886//plasma membrane
Unigene37972_All	293	14	3.9428	35	10.176	24	6.8488	25	6.6353	43	11.1157	37	10.2798	-1.244757983	0.807753726	gi|356552890|ref|XP_003544795.1|	193.7	7.00E-49	PREDICTED: probable pectin methyltransferase QUA2-like isoform 1 [Glycine max]	gi|356508082|ref|XM_003522742.1|	472	1.00E-130	PREDICTED: Glycine max probable pectin methyltransferase QUA2-like, transcript variant 1 (LOC100812530), mRNA	sp|Q9C9Q8|PMTT_ARATH	175	5.00E-45	Probable pectin methyltransferase QUA2 OS=Arabidopsis thaliana GN=QUA2 PE=1 SV=2	--	--	--	--	--	--	--	--	--	--	GO:0006810//transport;GO:0048364//root development;GO:0009735//response to cytokinin stimulus;GO:0048367//shoot system development;GO:0032259//methylation;GO:0010289//homogalacturonan biosynthetic process	GO:0005215//transporter activity;GO:0008168//methyltransferase activity	GO:0016020//membrane;GO:0005794//Golgi apparatus
Unigene29601_All	1106	223	16.6378	359	27.6513	823	62.2176	235	16.5234	385	26.3659	923	67.9356	-1.150782975	0.807754782	gi|357455541|ref|XP_003598051.1|	441.4	1.00E-122	hypothetical protein MTR_3g005710 [Medicago truncatula] >gi|355487099|gb|AES68302.1| hypothetical protein MTR_3g005710 [Medicago truncatula] >gi|388503858|gb|AFK39995.1| unknown [Medicago truncatula]	gi|126566311|gb|EF415801.1|	404	1.00E-110	Sesbania rostrata cDNA-AFLP fragment 014BT21M12-625.6 mRNA sequence	sp|Q9LQ32|GXM3_ARATH	360	8.00E-100	Glucuronoxylan 4-O-methyltransferase 3 OS=Arabidopsis thaliana GN=GXM3 PE=1 SV=1	--	--	--	--	--	--	--	--	--	--	GO:0010413//glucuronoxylan metabolic process;GO:0010054//trichoblast differentiation;GO:0009808//lignin metabolic process;GO:0045492//xylan biosynthetic process	GO:0030775//glucuronoxylan 4-O-methyltransferase activity	GO:0005739//mitochondrion;GO:0005576//extracellular region;GO:0005794//Golgi apparatus
Unigene25651_All	984	459	38.4913	213	18.44	235	19.9683	104	8.2191	243	18.7046	304	25.1495	1.148953832	0.807874126	gi|357440667|ref|XP_003590611.1|	264.2	2.00E-69	Non-specific lipid-transfer protein [Medicago truncatula] >gi|355479659|gb|AES60862.1| Non-specific lipid-transfer protein [Medicago truncatula]	gi|357440666|ref|XM_003590563.1|	224	1.00E-55	Medicago truncatula Non-specific lipid-transfer protein (MTR_1g071720) mRNA, complete cds	sp|Q9C7F7|UGPI5_ARATH	55.1	6.00E-08	Uncharacterized GPI-anchored protein At1g27950 OS=Arabidopsis thaliana GN=At1g27950 PE=1 SV=1	--	--	--	--	--	--	--	--	--	--	0	0	0
CL6243.Contig4_All	1863	385	17.0527	238	10.8828	141	6.3281	103	4.2994	260	10.5705	172	7.5156	1.192398141	0.807882575	gi|356526071|ref|XP_003531643.1|	868.6	0	PREDICTED: mitochondrial-processing peptidase subunit alpha-like [Glycine max]	gi|356556560|ref|XM_003546545.1|	1778	0	PREDICTED: Glycine max mitochondrial-processing peptidase subunit alpha-like (LOC100810996), mRNA	sp|P29677|MPPA_SOLTU	721	0	Mitochondrial-processing peptidase subunit alpha OS=Solanum tuberosum GN=MPP PE=1 SV=1	YHR024c	242	1.00E-63	COG0612	Predicted Zn-dependent peptidases	K01412	0	823	vvi:100259973	mitochondrial processing peptidase [EC:3.4.24.64]	GO:0009651//response to salt stress;GO:0006508//proteolysis	GO:0046872//metal ion binding;GO:0004222//metalloendopeptidase activity;GO:0005524//ATP binding	GO:0005750//mitochondrial respiratory chain complex III;GO:0005741//mitochondrial outer membrane;GO:0005758//mitochondrial intermembrane space;GO:0005759//mitochondrial matrix;GO:0009507//chloroplast;GO:0005886//plasma membrane
Unigene32935_All	1311	280	17.6239	346	22.4828	618	39.4143	737	43.7172	588	33.9712	644	39.9884	-1.154262301	0.807940662	--	--	--	--	gi|224922936|gb|AC235172.1|	77.8	3.00E-11	Glycine max strain Williams 82 clone GM_WBb0002N17, complete sequence	--	--	--	--	--	--	--	--	--	--	--	--	--	--	0	0	0
Unigene29182_All	1407	81	4.7505	128	7.7498	49	2.9119	16	0.8843	134	7.2135	435	25.1678	-1.222917281	0.807953336	gi|356552933|ref|XP_003544816.1|	560.5	2.00E-158	PREDICTED: probable 2-oxoglutarate/Fe(II)-dependent dioxygenase-like [Glycine max]	gi|356552934|ref|XM_003544769.1|	805	0	PREDICTED: Glycine max probable 2-oxoglutarate/Fe(II)-dependent dioxygenase-like (LOC100799432), mRNA	sp|D4N501|DIOX2_PAPSO	233	3.00E-61	Probable 2-oxoglutarate/Fe(II)-dependent dioxygenase OS=Papaver somniferum GN=DIOX2 PE=2 SV=1	PA4191	128	2.00E-29	COG3491	Isopenicillin N synthase and related dioxygenases	K06892	2.00E-64	244	pop:POPTR_550478		GO:0055114//oxidation-reduction process	GO:0016706//oxidoreductase activity, acting on paired donors, with incorporation or reduction of molecular oxygen, 2-oxoglutarate as one donor, and incorporation of one atom each of oxygen into both donors;GO:0016702//oxidoreductase activity, acting on single donors with incorporation of molecular oxygen, incorporation of two atoms of oxygen	0
Unigene14068_All	345	13	3.1094	16	3.9507	22	5.3318	20	4.5081	28	6.1472	50	11.7978	-1.267244019	0.807997693	gi|356523884|ref|XP_003530564.1|	50.4	9.00E-06	PREDICTED: uncharacterized protein LOC100816168 [Glycine max]	gi|21000|emb|X13595.1|	127	8.00E-27	Bean DNA for glycine-rich cell wall protein GRP 1.0	sp|P10495|GRP1_PHAVU	77	2.00E-15	Glycine-rich cell wall structural protein 1.0 OS=Phaseolus vulgaris PE=2 SV=1	XF0818	63.5	9.00E-11	COG2730	Endoglucanase	K12837	3.00E-10	61.2	vcn:VOLCADRAFT_82970	splicing factor U2AF 65 kDa subunit	GO:0010087//phloem or xylem histogenesis;GO:0010588//cotyledon vascular tissue pattern formation;GO:0010305//leaf vascular tissue pattern formation;GO:0048366//leaf development	0	0
CL12953.Contig1_All	323	116	29.6347	23	6.066	58	15.0139	31	7.4636	44	10.3178	87	21.9264	1.162827523	0.808044163	gi|356559512|ref|XP_003548043.1|	139	2.00E-32	PREDICTED: isoflavone 2'-hydroxylase-like [Glycine max]	gi|357482742|ref|XM_003611610.1|	159	2.00E-36	Medicago truncatula Isoflavone 2'-hydroxylase (MTR_5g016410) mRNA, complete cds	sp|P93147|C81E1_GLYEC	127	1.00E-30	Isoflavone 2'-hydroxylase OS=Glycyrrhiza echinata GN=CYP81E1 PE=1 SV=2	--	--	--	--	--	K00517	5.00E-18	87.4	ath:AT4G37320	[EC:1.14.-.-]	GO:0055114//oxidation-reduction process	GO:0020037//heme binding;GO:0016705//oxidoreductase activity, acting on paired donors, with incorporation or reduction of molecular oxygen;GO:0004497//monooxygenase activity;GO:0005506//iron ion binding;GO:0009055//electron carrier activity	0
CL8670.Contig3_All	526	43	6.7457	88	14.2519	91	14.4652	68	10.0533	129	18.5755	115	17.7977	-1.197945958	0.808057893	gi|356521372|ref|XP_003529330.1|	322	2.00E-87	PREDICTED: serine/threonine-protein kinase HT1-like [Glycine max]	gi|356521371|ref|XM_003529282.1|	670	0	PREDICTED: Glycine max serine/threonine-protein kinase HT1-like (LOC100784454), mRNA	sp|Q2MHE4|HT1_ARATH	209	1.00E-54	Serine/threonine-protein kinase HT1 OS=Arabidopsis thaliana GN=HT1 PE=1 SV=1	YAR019c	85.1	6.00E-17	COG0515	Serine/threonine protein kinase	K14510	2.00E-23	106	rcu:RCOM_0382890	serine/threonine-protein kinase CTR1 [EC:2.7.11.1]	GO:0000186//activation of MAPKK activity	GO:0004712//protein serine/threonine/tyrosine kinase activity;GO:0005524//ATP binding;GO:0004713//protein tyrosine kinase activity;GO:0004709//MAP kinase kinase kinase activity	GO:0005829//cytosol;GO:0005886//plasma membrane
Unigene1825_All	660	86	10.7523	37	4.7757	28	3.5472	60	7.0696	37	4.2461	20	2.4668	1.226770196	0.80812443	--	--	--	--	--	--	--	--	--	--	--	--	--	--	--	--	--	--	--	--	--	--	0	0	0
CL3594.Contig1_All	1529	40	2.1587	75	4.1786	238	13.0148	52	2.6447	55	2.7245	204	10.8611	-1.325492499	0.808154002	gi|356519066|ref|XP_003528195.1|	631.3	1.00E-179	PREDICTED: probable galacturonosyltransferase-like 1-like [Glycine max]	gi|356519065|ref|XM_003528147.1|	682	0	PREDICTED: Glycine max probable galacturonosyltransferase-like 1-like (LOC100818099), mRNA	sp|Q9LN68|GATL1_ARATH	523	1.00E-148	Probable galacturonosyltransferase-like 1 OS=Arabidopsis thaliana GN=GATL1 PE=2 SV=1	YPO2725	61.6	4.00E-09	COG3501	Uncharacterized protein conserved in bacteria	K13648	5.00E-20	97.4	sbi:SORBI_05g022970	alpha-1,4-galacturonosyltransferase [EC:2.4.1.43]	GO:0032504//multicellular organism reproduction;GO:0010417//glucuronoxylan biosynthetic process;GO:0052386//cell wall thickening;GO:0010051//xylem and phloem pattern formation;GO:0048366//leaf development	GO:0016757//transferase activity, transferring glycosyl groups	GO:0005783//endoplasmic reticulum
CL10674.Contig1_All	962	46	3.9457	98	8.6782	85	7.3878	81	6.5478	110	8.6607	154	13.0316	-1.254429522	0.808171956	gi|462402203|gb|EMJ07760.1|	308.5	1.00E-82	hypothetical protein PRUPE_ppa019890mg [Prunus persica]	gi|356547242|ref|XM_003541977.1|	319	3.00E-84	PREDICTED: Glycine max uncharacterized protein LOC100787251 (LOC100787251), mRNA	--	--	--	--	--	--	--	--	--	--	--	--	--	--	0	0	0
Unigene47445_All	258	0	0	39	12.8772	4	1.2963	5	1.5071	0	0	2	0.631	-6.161954845	0.808228987	gi|357483147|ref|XP_003611860.1|	116.3	1.00E-25	Oxygen evolving enhancer protein [Medicago truncatula] >gi|355513195|gb|AES94818.1| Oxygen evolving enhancer protein [Medicago truncatula]	gi|56900728|gb|AY843522.1|	252	1.00E-64	Ammopiptanthus mongolicus clone F19 cold-induced mRNA	sp|P26320|PSBO_SOLTU	93.6	2.00E-20	Oxygen-evolving enhancer protein 1, chloroplastic OS=Solanum tuberosum GN=PSBO PE=2 SV=1	--	--	--	--	--	K02716	9.00E-27	116	mtr:MTR_5g018670	photosystem II oxygen-evolving enhancer protein 1	GO:0042742//defense response to bacterium;GO:0010205//photoinhibition;GO:0010207//photosystem II assembly;GO:0035304//regulation of protein dephosphorylation;GO:0042549//photosystem II stabilization	GO:0008266//poly(U) RNA binding;GO:0010242//oxygen evolving activity;GO:0005509//calcium ion binding	GO:0019898//extrinsic to membrane;GO:0009535//chloroplast thylakoid membrane;GO:0010287//plastoglobule;GO:0009654//oxygen evolving complex;GO:0009543//chloroplast thylakoid lumen;GO:0048046//apoplast
CL1597.Contig6_All	3403	203	4.9224	285	7.1344	232	5.7003	121	2.7651	715	15.914	654	15.6447	-1.21681298	0.808235324	gi|356562207|ref|XP_003549363.1|	1802.3	0	PREDICTED: plasma membrane ATPase 4-like isoform 1 [Glycine max]	gi|356562206|ref|XM_003549315.1|	3872	0	PREDICTED: Glycine max plasma membrane ATPase 4-like, transcript variant 1 (LOC100816905), mRNA	sp|Q03194|PMA4_NICPL	1697	0	Plasma membrane ATPase 4 OS=Nicotiana plumbaginifolia GN=PMA4 PE=2 SV=1	MA1678	630	5.00E-180	COG0474	Cation transport ATPase	K01535	0	1802	gmx:100816905	H+-transporting ATPase [EC:3.6.3.6]	GO:0010119//regulation of stomatal movement;GO:0009414//response to water deprivation;GO:0006754//ATP biosynthetic process;GO:0006812//cation transport;GO:0009737//response to abscisic acid stimulus;GO:0006200//ATP catabolic process	GO:0008553//hydrogen-exporting ATPase activity, phosphorylative mechanism;GO:0046872//metal ion binding;GO:0005524//ATP binding	GO:0005773//vacuole;GO:0016021//integral to membrane;GO:0005886//plasma membrane;GO:0005634//nucleus
Unigene36150_All	3190	131	3.3886	140	3.7386	109	2.857	84	2.0477	460	10.922	443	11.3048	-1.255717827	0.808306085	gi|357437171|ref|XP_003588861.1|	589.3	1.00E-166	Auxin-induced protein 5NG4 [Medicago truncatula] >gi|355477909|gb|AES59112.1| Auxin-induced protein 5NG4 [Medicago truncatula]	gi|357437170|ref|XM_003588813.1|	948	0	Medicago truncatula Auxin-induced protein 5NG4 (MTR_1g014090) mRNA, complete cds	sp|Q9FL08|WTR42_ARATH	389	4.00E-108	WAT1-related protein At5g40240 OS=Arabidopsis thaliana GN=At5g40240 PE=2 SV=1	--	--	--	--	--	--	--	--	--	--	0	0	GO:0016020//membrane
Unigene41042_All	1632	93	4.7023	199	10.3875	184	9.4268	199	9.4824	242	11.2313	246	12.2706	-1.225378498	0.808316646	gi|356546003|ref|XP_003541422.1|	473.4	5.00E-132	PREDICTED: uncharacterized protein LOC100810245 [Glycine max]	gi|292770871|dbj|AK337646.1|	432	1.00E-118	Lotus japonicus cDNA, clone: LjFL1-073-BA11, HTC	--	--	--	--	--	--	--	--	--	K14649	2.00E-56	218	ppp:PHYPADRAFT_16291	transcription initiation factor TFIID subunit 8	0	0	0
Unigene29666_All	945	167	14.5824	88	7.9328	355	31.4098	361	29.7073	344	27.5717	470	40.4871	-1.160143622	0.808387408	gi|357476543|ref|XP_003608557.1|	273.1	4.00E-72	Ocs element-binding factor [Medicago truncatula] >gi|355509612|gb|AES90754.1| Ocs element-binding factor [Medicago truncatula]	gi|356563497|ref|XR_137421.1|	220	2.00E-54	PREDICTED: Glycine max uncharacterized LOC100809244 (LOC100809244), miscRNA	sp|Q99090|CPRF2_PETCR	66.6	2.00E-11	Light-inducible protein CPRF2 OS=Petroselinum crispum GN=CPRF2 PE=2 SV=2	--	--	--	--	--	K04371	6.00E-13	73.2	vvi:100254083	extracellular signal-regulated kinase 1/2 [EC:2.7.11.24]	GO:0006355//regulation of transcription, DNA-dependent;GO:0042221//response to chemical stimulus	GO:0043565//sequence-specific DNA binding;GO:0003700//sequence-specific DNA binding transcription factor activity	0
Unigene13950_All	1416	1815	105.7691	2803	168.6306	4796	283.1942	5213	286.2937	3447	184.3803	3792	217.9996	-1.117939661	0.8083948	gi|351725535|ref|NP_001236328.1|	372.5	1.00E-101	uncharacterized protein LOC100500065 [Glycine max]	gi|402794803|ref|NM_001255075.2|	890	0	Glycine max abscisic acid receptor PYL9-like (LOC100810273), mRNA	sp|Q84MC7|PYL9_ARATH	297	9.00E-81	Abscisic acid receptor PYL9 OS=Arabidopsis thaliana GN=PYL9 PE=1 SV=1	--	--	--	--	--	K14496	8.00E-103	372	gmx:100500065	abscisic acid receptor PYR/PYL family	0	GO:0010427//abscisic acid binding	GO:0005634//nucleus
Unigene30013_All	1077	3130	239.8138	2196	173.6974	1651	128.174	648	46.7893	1604	112.8042	2259	170.7462	1.122926819	0.808406418	gi|351726094|ref|NP_001236347.1|	290	4.00E-77	uncharacterized protein LOC100527202 precursor [Glycine max]	gi|402765682|ref|NM_001249418.2|	333	2.00E-88	Glycine max uncharacterized LOC100527202 (LOC100527202), mRNA	--	--	--	--	--	--	--	--	--	--	--	--	--	--	0	0	0
CL10058.Contig2_All	850	42	4.0773	86	8.619	120	11.804	100	9.1489	100	8.9108	115	11.0136	-1.249046318	0.808446551	gi|356517201|ref|XP_003527277.1|	226.9	3.00E-58	PREDICTED: uncharacterized protein LOC100814017 [Glycine max]	gi|351725272|ref|NM_001248366.1|	400	1.00E-109	Glycine max uncharacterized LOC100527638 (LOC100527638), mRNA	--	--	--	--	--	--	--	--	--	--	--	--	--	--	0	0	0
CL14332.Contig3_All	2075	55	2.1872	46	1.8885	39	1.5715	87	3.2605	300	10.9506	57	2.2362	-1.325731216	0.80846873	gi|356524497|ref|XP_003530865.1|	902.5	0	PREDICTED: G-type lectin S-receptor-like serine/threonine-protein kinase At1g11330-like [Glycine max]	gi|356524496|ref|XM_003530817.1|	513	1.00E-142	PREDICTED: Glycine max G-type lectin S-receptor-like serine/threonine-protein kinase At1g11330-like (LOC100778927), mRNA	sp|Q9SXB8|Y1133_ARATH	661	0	G-type lectin S-receptor-like serine/threonine-protein kinase At1g11330 OS=Arabidopsis thaliana GN=At1g11330 PE=1 SV=3	YAR019c	75.5	3.00E-13	COG0515	Serine/threonine protein kinase	K13430	2.00E-44	179	zma:100283091	serine/threonine-protein kinase PBS1 [EC:2.7.11.1]	GO:0016310//phosphorylation	GO:0016301//kinase activity	0
CL12813.Contig1_All	1352	106	6.4696	175	11.0265	245	15.1516	255	14.6673	251	14.0616	268	16.1365	-1.208892351	0.80848246	gi|356549614|ref|XP_003543187.1|	475.7	8.00E-133	PREDICTED: probable salt tolerance-like protein At1g78600-like [Glycine max]	gi|292786748|dbj|AK338536.1|	918	0	Lotus japonicus cDNA, clone: LjFL2-025-CG08, HTC	sp|Q9SYM2|STHY_ARATH	280	1.00E-75	Probable salt tolerance-like protein At1g78600 OS=Arabidopsis thaliana GN=At1g78600 PE=1 SV=2	--	--	--	--	--	K12135	8.00E-14	76.6	aly:ARALYDRAFT_488429	zinc finger protein CONSTANS	GO:0031348//negative regulation of defense response;GO:0009867//jasmonic acid mediated signaling pathway;GO:0035304//regulation of protein dephosphorylation;GO:0009862//systemic acquired resistance, salicylic acid mediated signaling pathway;GO:0010363//regulation of plant-type hypersensitive response;GO:0009718//anthocyanin-containing compound biosynthetic process;GO:0010310//regulation of hydrog…	GO:0005515//protein binding	GO:0016607//nuclear speck
Unigene440_All	2240	112	4.1259	187	7.1116	152	5.6737	359	12.4633	260	8.7915	223	8.1041	-1.246054655	0.808552165	gi|356557036|ref|XP_003546824.1|	557	5.00E-157	PREDICTED: cysteine synthase-like [Glycine max]	gi|356557035|ref|XM_003546776.1|	1197	0	PREDICTED: Glycine max cysteine synthase-like (LOC100804065), mRNA	sp|Q43317|CYSK_CITLA	494	6.00E-140	Cysteine synthase OS=Citrullus lanatus PE=1 SV=1	all2521	372	1.00E-102	COG0031	Cysteine synthase	K01738	4.00E-158	556	gmx:100804065	cysteine synthase A [EC:2.5.1.47]	GO:0006535//cysteine biosynthetic process from serine	GO:0004124//cysteine synthase activity;GO:0047458	0
CL527.Contig2_All	240	14	4.8135	38	13.488	26	9.058	33	10.6928	40	12.6237	31	10.5148	-1.228237919	0.808578568	gi|356551311|ref|XP_003544020.1|	50.8	7.00E-06	PREDICTED: uncharacterized protein LOC100793802 [Glycine max]	--	--	--	--	--	--	--	--	--	--	--	--	--	--	--	--	--	--	0	0	0
CL3211.Contig3_All	1579	263	13.7442	377	20.3393	600	31.7715	366	18.0255	557	26.7183	931	47.9974	-1.169424958	0.808669396	gi|462414465|gb|EMJ19202.1|	894	0	hypothetical protein PRUPE_ppa005698mg [Prunus persica]	gi|356535872|ref|XM_003536419.1|	1618	0	PREDICTED: Glycine max tubulin beta-1 chain-like (LOC100788253), mRNA	sp|P37392|TBB1_LUPAL	885	0	Tubulin beta-1 chain OS=Lupinus albus GN=TUBB1 PE=3 SV=1	ECU03g0820i	705	0	COG5023	Tubulin	K07375	0	894	mtr:MTR_1g101130	tubulin beta	GO:0007010//cytoskeleton organization;GO:0006094//gluconeogenesis;GO:0009651//response to salt stress;GO:0010498//proteasomal protein catabolic process;GO:0006184//GTP catabolic process;GO:0051258//protein polymerization;GO:0007018//microtubule-based movement	GO:0005515//protein binding;GO:0005525//GTP binding;GO:0003924//GTPase activity;GO:0005200//structural constituent of cytoskeleton	GO:0016020//membrane;GO:0045298//tubulin complex;GO:0005794//Golgi apparatus;GO:0005874//microtubule
Unigene44434_All	204	38	15.3709	14	5.8462	12	4.9184	21	8.0053	16	5.9405	15	5.9857	1.210113853	0.808684182	--	--	--	--	--	--	--	--	--	--	--	--	--	--	--	--	--	--	--	--	--	--	0	0	0
CL7807.Contig2_All	1071	54	4.1605	137	10.897	153	11.9446	91	6.6075	142	10.0423	172	13.0734	-1.25179812	0.80868735	gi|356521811|ref|XP_003529544.1|	250.8	3.00E-65	PREDICTED: uncharacterized protein LOC100813860 [Glycine max]	gi|359477136|ref|XM_002271495.2|	60	5.00E-06	PREDICTED: Vitis vinifera uncharacterized LOC100248329 (LOC100248329), mRNA	sp|O65375|LRX1_ARATH	86.3	3.00E-17	Leucine-rich repeat extensin-like protein 1 OS=Arabidopsis thaliana GN=LRX1 PE=1 SV=1	Rv1078	74.3	3.00E-13	COG1714	Predicted membrane protein/domain	K12831	9.00E-13	72.8	cre:CHLREDRAFT_196073	splicing factor 3B subunit 4	GO:0009755//hormone-mediated signaling pathway	0	GO:0031225//anchored to membrane
Unigene29983_All	601	174	23.8902	202	28.6321	420	58.431	509	65.8613	315	39.6984	392	53.096	-1.146446016	0.808708473	gi|357437003|ref|XP_003588777.1|	114	1.00E-24	G protein-coupled receptor kinase [Medicago truncatula] >gi|355477825|gb|AES59028.1| G protein-coupled receptor kinase [Medicago truncatula]	gi|189163197|dbj|AP010431.1|	186	2.00E-44	Lotus japonicus genomic DNA, chromosome 5, clone: LjB03C01, BM1811, complete sequence	--	--	--	--	--	--	--	--	--	--	--	--	--	--	GO:0006468//protein phosphorylation	GO:0004672//protein kinase activity;GO:0005524//ATP binding	0
CL14512.Contig2_All	308	9	2.4112	24	6.638	44	11.9446	16	4.0398	19	4.6724	35	9.2506	-1.312226524	0.808779234	--	--	--	--	gi|189162613|dbj|AP009836.1|	99.6	2.00E-18	Lotus japonicus genomic DNA, clone: LjT33L17, TM1006b, complete sequence	--	--	--	--	--	--	--	--	--	--	--	--	--	--	0	0	0
Unigene61047_All	200	8	3.3007	2	0.8519	1	0.4181	1	0.3888	60	22.7226	2	0.814	-1.272736621	0.808877455	gi|253757982|ref|XP_002488870.1|	73.2	1.00E-12	hypothetical protein SORBIDRAFT_3036s002010 [Sorghum bicolor] >gi|241947312|gb|EES20457.1| hypothetical protein SORBIDRAFT_3036s002010 [Sorghum bicolor]	gi|328799732|emb|FR834305.1|	293	3.00E-77	Albugo laibachii Alem1, genomic contig CONTIG_1418_Em1_cons_v4_2318_317_476	--	--	--	--	--	--	--	--	--	--	--	--	--	--	0	0	0
Unigene17319_All	1193	131	9.061	212	15.1381	233	16.3299	322	20.9895	298	18.9196	324	22.1083	-1.189968359	0.80888696	gi|356525553|ref|XP_003531389.1|	259.2	1.00E-67	PREDICTED: uncharacterized protein LOC100789247 [Glycine max]	gi|356512775|ref|XM_003525044.1|	620	1.00E-175	PREDICTED: Glycine max uncharacterized protein LOC100815419 (LOC100815419), mRNA	sp|Q9LFA5|MED28_ARATH	166	3.00E-41	Mediator of RNA polymerase II transcription subunit 28 OS=Arabidopsis thaliana GN=MED28 PE=1 SV=1	--	--	--	--	--	K15141	8.00E-69	259	gmx:100789247	mediator of RNA polymerase II transcription subunit 28	0	0	GO:0016592//mediator complex
Unigene11002_All	205	11	4.4278	14	5.8177	22	8.973	18	6.8282	44	16.2568	21	8.339	-1.242242371	0.808889072	gi|356567184|ref|XP_003551801.1|	89.4	1.00E-17	PREDICTED: probable disease resistance protein At4g27220-like [Glycine max]	gi|189162405|dbj|AP009628.1|	73.8	6.00E-11	Lotus japonicus genomic DNA, chromosome 1, clone: LjB10L14, BM1697, complete sequence	sp|O23317|DRL24_ARATH	48.9	7.00E-07	Probable disease resistance protein At4g14610 OS=Arabidopsis thaliana GN=At4g14610 PE=3 SV=1	--	--	--	--	--	K13459	5.00E-06	47.4	vvi:100254298	disease resistance protein RPS2	0	GO:0032550;GO:0043168;GO:0032559	0
Unigene9753_All	869	72	6.8369	26	2.5488	41	3.9449	43	3.848	185	16.1246	295	27.6346	-1.21480305	0.808903858	gi|356495923|ref|XP_003516820.1|	300.4	2.00E-80	PREDICTED: lachrymatory-factor synthase-like [Glycine max]	gi|356495922|ref|XM_003516772.1|	476	1.00E-131	PREDICTED: Glycine max lachrymatory-factor synthase-like (LOC100805334), mRNA	sp|P59082|LFS_ALLCE	91.7	5.00E-19	Lachrymatory-factor synthase OS=Allium cepa GN=LFS PE=1 SV=1	--	--	--	--	--	--	--	--	--	--	0	0	0
Unigene26469_All	225	9	3.3007	6	2.2717	6	2.2297	26	8.9862	38	12.792	6	2.1708	-1.274158993	0.808904914	gi|356503373|ref|XP_003520484.1|	118.6	2.00E-26	PREDICTED: serine carboxypeptidase-like 45-like [Glycine max]	gi|356503372|ref|XM_003520436.1|	224	3.00E-56	PREDICTED: Glycine max serine carboxypeptidase-like 45-like (LOC100792836), mRNA	sp|Q93Y09|SCP45_ARATH	70.9	2.00E-13	Serine carboxypeptidase-like 45 OS=Arabidopsis thaliana GN=SCPL45 PE=2 SV=1	--	--	--	--	--	K13289	3.00E-12	68.2	gmx:100807887	cathepsin A (carboxypeptidase C) [EC:3.4.16.5]	0	0	GO:0009506//plasmodesma;GO:0009505//plant-type cell wall
CL14033.Contig2_All	1448	1106	63.0278	1983	116.6624	1888	109.0189	3902	209.5588	2033	106.3421	1767	99.3387	-1.134921323	0.808929205	gi|388501044|gb|AFK38588.1|	653.3	0	unknown [Medicago truncatula]	gi|363807601|ref|NM_001255225.1|	936	0	Glycine max glucuronokinase 1-like (LOC100793412), mRNA	sp|Q93ZC9|GLAK1_ARATH	531	3.00E-151	Glucuronokinase 1 OS=Arabidopsis thaliana GN=GLCAK1 PE=1 SV=1	Cj1425c	59.7	1.00E-08	COG2605	Predicted kinase related to galactokinase and mevalonate kinase	K14571	2.00E-55	214	vcn:VOLCADRAFT_105558	ribosome biogenesis ATPase	GO:0048868//pollen tube development;GO:0006020//inositol metabolic process;GO:0016310//phosphorylation;GO:0042546//cell wall biogenesis	GO:0047912//galacturonokinase activity;GO:0008266//poly(U) RNA binding;GO:0047940//glucuronokinase activity;GO:0005524//ATP binding;GO:0009702//L-arabinokinase activity;GO:0004335//galactokinase activity;GO:0004340//glucokinase activity	GO:0005829//cytosol
Unigene13227_All	1585	68	3.5402	52	2.7948	131	6.9105	44	2.1588	367	17.5377	111	5.7009	-1.25781554	0.808929205	gi|462404705|gb|EMJ10169.1|	193.4	9.00E-48	hypothetical protein PRUPE_ppb020897mg [Prunus persica]	--	--	--	--	--	--	--	--	--	--	--	--	--	K12619	7.00E-07	53.9	vvi:100260845	5'-3' exoribonuclease 2 [EC:3.1.13.-]	0	0	0
Unigene4090_All	1043	88	6.9622	195	15.9267	180	14.4297	190	14.1663	223	16.1941	231	18.0293	-1.212122331	0.809007359	--	--	--	--	--	--	--	--	--	--	--	--	--	--	--	--	--	--	--	--	--	--	0	0	0
Unigene14417_All	621	132	17.5399	221	30.3164	423	56.9531	84	10.519	229	27.9306	605	79.3075	-1.162139119	0.809015808	gi|388496810|gb|AFK36471.1|	152.9	3.00E-36	unknown [Lotus japonicus]	gi|356559873|ref|XM_003548173.1|	339	2.00E-90	PREDICTED: Glycine max uncharacterized protein LOC100819022 (LOC100819022), mRNA	sp|Q0WUQ1|BAG1_ARATH	65.5	2.00E-11	BAG family molecular chaperone regulator 1 OS=Arabidopsis thaliana GN=BAG1 PE=1 SV=1	--	--	--	--	--	--	--	--	--	--	0	0	0
Unigene16911_All	955	50	4.3203	80	7.1361	135	11.8195	113	9.2016	129	10.2311	134	11.4223	-1.251338393	0.809032706	gi|356545124|ref|XP_003540995.1|	312.8	5.00E-84	PREDICTED: TMV resistance protein N-like [Glycine max]	gi|357513830|ref|XM_003627156.1|	398	1.00E-108	Medicago truncatula Tir-nbs-lrr resistance protein (MTR_8g018750) mRNA, complete cds	sp|Q40392|TMVRN_NICGU	195	3.00E-50	TMV resistance protein N OS=Nicotiana glutinosa GN=N PE=1 SV=1	--	--	--	--	--	--	--	--	--	--	GO:0007165//signal transduction;GO:0008152//metabolic process;GO:0030001//metal ion transport	GO:0032550;GO:0043168;GO:0046872//metal ion binding;GO:0003824//catalytic activity;GO:0032559	0
CL9261.Contig3_All	2975	339	9.4028	670	19.1851	318	8.9373	1304	34.0861	780	19.8584	381	10.4253	-1.190259149	0.809068615	gi|356508169|ref|XP_003522832.1|	1107.4	0	PREDICTED: arginine decarboxylase-like [Glycine max]	gi|34495198|emb|AJ575747.1|	862	0	Lotus japonicus partial mRNA for arginine decarboxylase (adc gene)	sp|Q39827|SPE1_SOYBN	1077	0	Arginine decarboxylase OS=Glycine max PE=2 SV=1	all3401	473	1.00E-132	COG1166	Arginine decarboxylase (spermidine biosynthesis)	K01583	0	1107	gmx:100793552	arginine decarboxylase [EC:4.1.1.19]	GO:0006979//response to oxidative stress;GO:0009753//response to jasmonic acid stimulus;GO:0009446//putrescine biosynthetic process;GO:0048316//seed development;GO:0008295//spermidine biosynthetic process;GO:0006527//arginine catabolic process;GO:0009651//response to salt stress;GO:0009409//response to cold;GO:0009611//response to wounding;GO:0009737//response to abscisic acid stimulus;GO:0080167…	GO:0008792//arginine decarboxylase activity	0
Unigene21411_All	885	55	5.1282	103	9.9145	289	27.3038	35	3.0755	81	6.9323	283	26.0312	-1.228072046	0.809126703	gi|357519257|ref|XP_003629917.1|	196.8	3.00E-49	hypothetical protein MTR_8g088330 [Medicago truncatula] >gi|355523939|gb|AET04393.1| hypothetical protein MTR_8g088330 [Medicago truncatula] >gi|388510852|gb|AFK43492.1| unknown [Medicago truncatula]	gi|76096459|gb|AC157758.4|	121	1.00E-24	Medicago truncatula clone mth2-62b13, complete sequence	--	--	--	--	--	--	--	--	--	--	--	--	--	--	0	0	0
CL311.Contig5_All	468	26	4.5843	46	8.3731	63	11.2555	56	9.3053	75	12.1381	63	10.9584	-1.236338097	0.809156274	--	--	--	--	--	--	--	--	--	--	--	--	--	--	--	--	--	--	--	--	--	--	0	0	0
Unigene21576_All	829	187	18.6137	27	2.7745	79	7.9678	62	5.816	118	10.7811	79	7.7575	1.197133073	0.80917106	gi|356521281|ref|XP_003529285.1|	243	4.00E-63	PREDICTED: uncharacterized protein LOC100805649 [Glycine max]	gi|356521280|ref|XM_003529237.1|	333	2.00E-88	PREDICTED: Glycine max uncharacterized protein LOC100805649 (LOC100805649), mRNA	--	--	--	--	--	--	--	--	--	--	--	--	--	--	0	0	0
CL8460.Contig2_All	2219	139	5.169	256	9.8279	252	9.4954	414	14.5088	297	10.1376	320	11.7393	-1.230451958	0.809218586	gi|356572311|ref|XP_003554312.1|	881.3	0	PREDICTED: WD repeat-containing protein 26-like [Glycine max]	gi|356572310|ref|XM_003554264.1|	1195	0	PREDICTED: Glycine max WD repeat-containing protein 26-like (LOC100818922), mRNA	sp|Q8W1K8|MUT11_CHLRE	94	3.00E-19	Protein Mut11 OS=Chlamydomonas reinhardtii GN=Mut11 PE=2 SV=1	all0664	112	4.00E-24	COG2319	FOG: WD40 repeat	K14963	4.00E-33	141	ppp:PHYPADRAFT_167543	COMPASS component SWD3	0	GO:0000166//nucleotide binding	GO:0005737//cytoplasm
Unigene29860_All	550	86	12.9027	30	4.6466	44	6.689	16	2.2623	43	5.9216	57	8.4365	1.219680391	0.809265056	gi|462405820|gb|EMJ11284.1|	187.2	1.00E-46	hypothetical protein PRUPE_ppa019815mg [Prunus persica]	gi|189163081|dbj|AP010315.1|	141	9.00E-31	Lotus japonicus genomic DNA, chromosome 4, clone: LjT63K02, TM2002, complete sequence	sp|Q9LK03|PERK2_ARATH	53.9	6.00E-08	Proline-rich receptor-like protein kinase PERK2 OS=Arabidopsis thaliana GN=PERK2 PE=2 SV=3	--	--	--	--	--	K01115	1.00E-06	51.2	vcn:VOLCADRAFT_99471	phospholipase D [EC:3.1.4.4]	GO:0044699	0	0
Unigene21200_All	793	35	3.642	74	7.9494	88	9.2785	49	4.8052	82	7.8321	132	13.5504	-1.261124029	0.809298853	gi|351722187|ref|NP_001238003.1|	139	8.00E-32	uncharacterized protein LOC100527824 [Glycine max]	gi|56787735|gb|AC153001.7|	87.7	2.00E-14	Medicago truncatula clone mth2-95k24, complete sequence	--	--	--	--	--	--	--	--	--	--	--	--	--	--	0	0	0
Unigene33844_All	226	45	16.4305	80	30.1549	81	29.9671	163	56.0875	40	13.4057	115	41.4229	-1.170058005	0.8093242	--	--	--	--	gi|356516050|ref|XM_003526662.1|	71.9	3.00E-10	PREDICTED: Glycine max flavonol synthase/flavanone 3-hydroxylase-like (LOC100776216), mRNA	--	--	--	--	--	--	--	--	--	--	--	--	--	--	0	0	0
Unigene34109_All	467	17	3.0038	33	6.0197	42	7.5197	26	4.3296	39	6.3253	64	11.1561	-1.275232753	0.809346379	--	--	--	--	--	--	--	--	--	--	--	--	--	--	--	--	--	--	--	--	--	--	0	0	0
Unigene41785_All	2171	438	16.6479	733	28.7621	1007	38.7827	1166	41.7663	962	33.5623	994	37.2715	-1.172833499	0.809372782	gi|134032232|gb|ABN50364.2|	1042.3	0	LysM-domain containing receptor-like kinase [Sesbania rostrata]	gi|134032231|gb|EF408056.2|	1637	0	Sesbania rostrata LysM-domain containing receptor-like kinase mRNA, complete cds	sp|O64825|LYK4_ARATH	521	5.00E-148	LysM domain receptor-like kinase 4 OS=Arabidopsis thaliana GN=LYK4 PE=1 SV=1	YAR019c	84.3	8.00E-16	COG0515	Serine/threonine protein kinase	K13429	8.00E-60	230	vvi:100255092	chitin elicitor receptor kinase 1	GO:0006468//protein phosphorylation;GO:0071323//cellular response to chitin;GO:0016998//cell wall macromolecule catabolic process;GO:0045087//innate immune response;GO:0071219//cellular response to molecule of bacterial origin	GO:0004672//protein kinase activity;GO:0008061//chitin binding;GO:0005524//ATP binding	GO:0005886//plasma membrane
CL9073.Contig2_All	1296	703	44.7606	859	56.4631	490	31.6126	335	20.1014	238	13.9094	418	26.2556	1.155837988	0.809377007	gi|357510483|ref|XP_003625530.1|	520.8	2.00E-146	Protein ALUMINUM SENSITIVE [Medicago truncatula] >gi|355500545|gb|AES81748.1| Protein ALUMINUM SENSITIVE [Medicago truncatula]	gi|403043880|ref|NM_001254536.2|	844	0	Glycine max protein ALUMINUM SENSITIVE 3-like (LOC100814304), mRNA	sp|Q9ZUT3|ALS3_ARATH	419	1.00E-117	Protein ALUMINUM SENSITIVE 3 OS=Arabidopsis thaliana GN=ALS3 PE=1 SV=1	ybbM	174	2.00E-43	COG0390	ABC-type uncharacterized transport system, permease component	K02069	2.00E-147	520	mtr:MTR_7g100160	putative ABC transport system permease protein	GO:0010044//response to aluminum ion	0	GO:0005886//plasma membrane
Unigene9610_All	1156	239	17.0603	400	29.4767	543	39.2745	602	40.4973	453	29.6809	639	44.998	-1.170165207	0.809437206	gi|357492701|ref|XP_003616639.1|	452.6	5.00E-126	CTD small phosphatase-like protein [Medicago truncatula] >gi|355517974|gb|AES99597.1| CTD small phosphatase-like protein [Medicago truncatula]	gi|357492700|ref|XM_003616591.1|	1166	0	Medicago truncatula CTD small phosphatase-like protein (MTR_5g082660) mRNA, complete cds	sp|Q8VYE2|TIM50_ARATH	76.3	3.00E-14	Mitochondrial import inner membrane translocase subunit TIM50 OS=Arabidopsis thaliana GN=TIM50 PE=1 SV=1	YLR019w	91.3	3.00E-18	COG5190	TFIIF-interacting CTD phosphatases, including NLI-interacting factor	K15731	3.00E-24	111	smo:SELMODRAFT_77112	carboxy-terminal domain RNA polymerase II polypeptide A small phosphatase [EC:3.1.3.16]	GO:0007623//circadian rhythm;GO:0048767//root hair elongation;GO:0016311//dephosphorylation	GO:0016791//phosphatase activity	GO:0005634//nucleus
Unigene21781_All	457	731	131.9917	480	89.475	350	64.0354	231	39.3082	475	78.7252	347	61.8107	1.138662882	0.80946361	gi|3183094|sp|Q43814.1|OTC_PEA	177.2	7.00E-44	RecName: Full=Ornithine carbamoyltransferase, chloroplastic; AltName: Full=Ornithine transcarbamylase; Short=OTCase; Flags: Precursor >gi|971168|gb|AAA74997.1| ornithine carbamoyltransferase [Pisum sativum]	gi|222154047|gb|FJ388884.1|	250	1.00E-63	Medicago truncatula plastid ornithine carbamoyltransferase (ArgF) mRNA, complete cds; nuclear gene for plastid product	sp|Q43814|OTC_PEA	177	3.00E-45	Ornithine carbamoyltransferase, chloroplastic OS=Pisum sativum GN=ARGF PE=2 SV=1	mlr5647	55.1	5.00E-08	COG0078	Ornithine carbamoyltransferase	K00611	5.00E-38	154	gmx:100775828	ornithine carbamoyltransferase [EC:2.1.3.3]	GO:0006164//purine nucleotide biosynthetic process;GO:0048481//ovule development;GO:0006591//ornithine metabolic process	GO:0004585//ornithine carbamoyltransferase activity;GO:0016597//amino acid binding	GO:0005829//cytosol;GO:0009570//chloroplast stroma
Unigene4611_All	1058	262	20.4344	425	34.22	608	48.0492	751	55.2003	554	39.6607	551	42.3952	-1.16283703	0.809464666	--	--	--	--	gi|42408296|dbj|AP004562.3|	60	5.00E-06	Oryza sativa Japonica Group genomic DNA, chromosome 8, PAC clone:P0470F10	--	--	--	--	--	--	--	--	--	--	--	--	--	--	0	0	0
Unigene21409_All	701	19	2.2366	25	3.0381	61	7.2758	12	1.3312	37	3.9978	100	11.6127	-1.336236978	0.809513248	gi|222136861|gb|ACM45080.1|	228.8	6.00E-59	3-deoxy-D-arabino-heptulosonate-7-phosphate synthase 01 [Vitis vinifera]	gi|356990784|gb|HQ441162.1|	137	2.00E-29	Picea abies clone 2 3-deoxy-D-arabino-heptulosonate 7-phosphate synthase (DAHP) mRNA, complete cds	sp|P27608|AROF_TOBAC	212	1.00E-55	Phospho-2-dehydro-3-deoxyheptonate aldolase 1, chloroplastic OS=Nicotiana tabacum GN=DHAPS-1 PE=2 SV=1	PA2843	131	1.00E-30	COG3200	3-deoxy-D-arabino-heptulosonate 7-phosphate (DAHP) synthase	K01626	2.00E-59	227	vvi:100258475	3-deoxy-7-phosphoheptulonate synthase [EC:2.5.1.54]	GO:0008652//cellular amino acid biosynthetic process;GO:0050896//response to stimulus	GO:0016740//transferase activity	GO:0009536//plastid
Unigene1957_All	811	4802	488.5925	3569	374.8887	1822	187.8434	2409	230.9953	2679	250.2006	1875	188.2049	1.130723944	0.809560774	gi|357464173|ref|XP_003602368.1|	186	5.00E-46	60S acidic ribosomal protein P1 [Medicago truncatula] >gi|355491416|gb|AES72619.1| 60S acidic ribosomal protein P1 [Medicago truncatula]	gi|292756848|dbj|AK337502.1|	375	1.00E-101	Lotus japonicus cDNA, clone: LjFL1-065-AG10, HTC	sp|P52855|RLA1_MAIZE	155	2.00E-38	60S acidic ribosomal protein P1 OS=Zea mays GN=RPP1A PE=1 SV=1	SPCP1E11.09c	110	2.00E-24	COG2058	Ribosomal protein L12E/L44/L45/RPP1/RPP2	K02942	5.00E-47	186	mtr:MTR_3g092600	large subunit ribosomal protein LP1	GO:0006414//translational elongation	GO:0003735//structural constituent of ribosome	GO:0022626//cytosolic ribosome;GO:0005886//plasma membrane;GO:0005634//nucleus
Unigene10042_All	1138	959	69.5379	1974	147.7684	1737	127.6221	1472	100.5895	2751	183.0985	2448	175.1136	-1.137036517	0.809587178	gi|33414050|gb|AAP03087.1|	575.5	5.00E-163	class Ib chitinase [Galega orientalis]	gi|33414049|gb|AY253986.1|	569	1.00E-159	Galega orientalis class Ib chitinase mRNA, complete cds	sp|P36907|CHIX_PEA	546	1.00E-155	Endochitinase OS=Pisum sativum PE=2 SV=1	STM0233	115	1.00E-25	COG3979	Uncharacterized protein contain chitin-binding domain type 3	K01183	3.00E-157	552	gmx:547572	chitinase [EC:3.2.1.14]	GO:0005975//carbohydrate metabolic process;GO:0006032//chitin catabolic process;GO:0016998//cell wall macromolecule catabolic process	GO:0004568//chitinase activity;GO:0008061//chitin binding	0
Unigene24065_All	2770	91	2.7109	159	4.8898	336	10.1421	267	7.4958	137	3.7461	300	8.8164	-1.302393037	0.80961675	gi|357476083|ref|XP_003608327.1|	377.9	5.00E-103	Malate dehydrogenase [Medicago truncatula] >gi|355509382|gb|AES90524.1| Malate dehydrogenase [Medicago truncatula]	gi|351721382|ref|NM_001251558.1|	900	0	Glycine max peroxisomal malate dehydrogenase (LOC100170735), mRNA >gi|167962917|dbj|AB333798.1| Glycine max mRNA for peroxisomal malate dehydrogenase precursor, complete cds	sp|Q43743|MDHG1_BRANA	364	1.00E-100	Malate dehydrogenase 1, glyoxysomal OS=Brassica napus GN=MDH1 PE=2 SV=2	YPO3516	221	7.00E-57	COG0039	Malate/lactate dehydrogenases	K00026	4.00E-104	377	mtr:MTR_4g092690	malate dehydrogenase [EC:1.1.1.37]	GO:0044272//sulfur compound biosynthetic process;GO:0009108//coenzyme biosynthetic process;GO:0008652//cellular amino acid biosynthetic process;GO:0009695//jasmonic acid biosynthetic process;GO:0009965//leaf morphogenesis;GO:0016117//carotenoid biosynthetic process;GO:0010363//regulation of plant-type hypersensitive response;GO:0043085//positive regulation of catalytic activity;GO:0031348//negati…	GO:0030060//L-malate dehydrogenase activity;GO:0000166//nucleotide binding	GO:0005777//peroxisome;GO:0009941//chloroplast envelope;GO:0005773//vacuole;GO:0048046//apoplast
Unigene25190_All	1259	2446	160.3158	2375	160.6995	1917	127.3107	920	56.8263	1212	72.9144	1370	88.582	1.139416977	0.809624142	gi|351721079|ref|NP_001235150.1|	209.1	1.00E-52	uncharacterized protein LOC100499981 [Glycine max]	gi|210145418|dbj|AK244109.1|	420	1.00E-114	Glycine max cDNA, clone: GMFL01-02-B22	--	--	--	--	--	--	--	--	--	--	--	--	--	--	0	0	0
Unigene17722_All	714	101	11.6726	169	20.1635	110	12.8814	234	25.4862	290	30.7635	203	23.1445	-1.180945169	0.809626255	gi|351727739|ref|NP_001237427.1|	186.4	3.00E-46	uncharacterized protein LOC100500654 precursor [Glycine max]	gi|357462996|ref|XM_003601732.1|	244	1.00E-61	Medicago truncatula Drought-induced protein (MTR_3g085300) mRNA, complete cds	--	--	--	--	--	--	--	--	--	--	--	--	--	--	0	GO:0051082//unfolded protein binding;GO:0031072//heat shock protein binding	GO:0009507//chloroplast
Unigene37653_All	396	197	41.0503	438	94.2227	680	143.5761	574	112.7208	371	70.9603	436	89.6276	-1.150104213	0.809634704	--	--	--	--	--	--	--	--	--	--	--	--	--	--	--	--	--	--	--	--	--	--	0	0	0
CL2729.Contig7_All	263	12	3.7651	23	7.4499	21	6.6762	38	11.2361	27	7.7758	26	8.0476	-1.260412593	0.809653714	--	--	--	--	gi|351723418|ref|NM_001250605.1|	75.8	2.00E-11	Glycine max uncharacterized LOC100306612 (LOC100306612), mRNA	--	--	--	--	--	--	--	--	--	--	--	--	--	--	0	0	0
Unigene25794_All	1633	829	41.8903	1018	53.1053	1209	61.9026	2567	122.2438	1785	82.792	1473	73.4289	-1.147843832	0.809666388	gi|357476255|ref|XP_003608413.1|	449.1	1.00E-124	RING-H2 finger protein ATL1O [Medicago truncatula] >gi|355509468|gb|AES90610.1| RING-H2 finger protein ATL1O [Medicago truncatula]	gi|357476254|ref|XM_003608365.1|	234	2.00E-58	Medicago truncatula RING-H2 finger protein ATL1O (MTR_4g093830) mRNA, complete cds	sp|Q8LFY8|ATL54_ARATH	175	8.00E-44	RING-H2 finger protein ATL54 OS=Arabidopsis thaliana GN=ATL54 PE=2 SV=2	ECU07g0330	61.6	4.00E-09	COG5540	RING-finger-containing ubiquitin ligase	K05283	4.00E-28	124	aly:ARALYDRAFT_354960	phosphatidylinositol glycan, class W [EC:2.3.-.-]	0	GO:0046872//metal ion binding	0
Unigene1133_All	1502	99	5.4389	223	12.6477	294	16.3661	185	9.5783	196	9.8838	349	18.915	-1.233896391	0.809690679	gi|356549011|ref|XP_003542892.1|	485.3	1.00E-135	PREDICTED: uncharacterized protein LOC100811854 [Glycine max]	gi|292786268|dbj|AK338455.1|	337	2.00E-89	Lotus japonicus cDNA, clone: LjFL2-022-CB04, HTC	sp|Q9FFW5|PERK8_ARATH	67.8	2.00E-11	Proline-rich receptor-like protein kinase PERK8 OS=Arabidopsis thaliana GN=PERK8 PE=1 SV=1	YDL140c	57	8.00E-08	COG0086	DNA-directed RNA polymerase, beta' subunit/160 kD subunit	K01115	1.00E-09	63.2	vcn:VOLCADRAFT_99471	phospholipase D [EC:3.1.4.4]	0	0	GO:0009507//chloroplast
CL6187.Contig1_All	1455	209	11.853	253	14.8127	415	23.8481	296	15.8203	668	34.7736	538	30.1002	-1.182248441	0.80970124	gi|388508790|gb|AFK42461.1|	748.8	0	unknown [Medicago truncatula]	gi|356575294|ref|XM_003555729.1|	729	0	PREDICTED: Glycine max isopenicillin N epimerase-like (LOC100796732), mRNA	sp|Q9FFW5|PERK8_ARATH	82	8.00E-16	Proline-rich receptor-like protein kinase PERK8 OS=Arabidopsis thaliana GN=PERK8 PE=1 SV=1	RSp0696	169	1.00E-41	COG0520	Selenocysteine lyase	K03006	8.00E-13	73.6	sbi:SORBI_07g003680	DNA-directed RNA polymerase II subunit RPB1 [EC:2.7.7.6]	GO:0009684//indoleacetic acid biosynthetic process;GO:0009610//response to symbiotic fungus;GO:0006569//tryptophan catabolic process;GO:0046482//para-aminobenzoic acid metabolic process;GO:0019344//cysteine biosynthetic process	GO:0045439;GO:0030170//pyridoxal phosphate binding	0
Unigene9949_All	562	156	22.9052	234	35.4696	323	48.0546	429	59.362	300	40.4316	374	54.1734	-1.163911603	0.809732924	--	--	--	--	gi|402745325|ref|NM_001248040.2|	97.6	1.00E-17	Glycine max uncharacterized LOC100527105 (LOC100527105), mRNA	--	--	--	--	--	--	--	--	--	--	--	--	--	--	0	0	0
CL2196.Contig3_All	993	37	3.0747	41	3.5173	87	7.3255	137	10.729	67	5.1105	80	6.5583	-1.279876973	0.809736093	gi|356512042|ref|XP_003524730.1|	387.5	1.00E-106	PREDICTED: NEP1-interacting protein-like 2-like [Glycine max]	gi|356512041|ref|XM_003524682.1|	844	0	PREDICTED: Glycine max NEP1-interacting protein-like 2-like (LOC100800105), mRNA	sp|Q8LBA0|NIPL2_ARATH	240	8.00E-64	NEP1-interacting protein-like 2 OS=Arabidopsis thaliana GN=ATL24 PE=1 SV=2	--	--	--	--	--	K05283	9.00E-12	69.3	aly:ARALYDRAFT_354960	phosphatidylinositol glycan, class W [EC:2.3.-.-]	GO:0010200//response to chitin	GO:0008270//zinc ion binding	0
Unigene33651_All	1127	152	11.1292	122	9.2217	267	19.8087	646	44.5755	244	16.3984	213	15.3853	-1.193489596	0.809867054	gi|357458505|ref|XP_003599533.1|	253.8	3.00E-66	Late embryogenesis abundant protein D-34 [Medicago truncatula] >gi|355488581|gb|AES69784.1| Late embryogenesis abundant protein D-34 [Medicago truncatula]	gi|357458504|ref|XM_003599485.1|	192	6.00E-46	Medicago truncatula Late embryogenesis abundant protein D-34 (MTR_3g034660) mRNA, complete cds	sp|P09444|LEA34_GOSHI	175	5.00E-44	Late embryogenesis abundant protein D-34 OS=Gossypium hirsutum PE=4 SV=1	--	--	--	--	--	K10779	4.00E-12	70.9	smo:SELMODRAFT_443867	transcriptional regulator ATRX [EC:3.6.4.12]	0	0	0
Unigene50702_All	232	26	9.2476	56	20.5625	52	18.7406	67	22.4582	83	27.0973	41	14.3862	-1.204643699	0.809869166	gi|356529677|ref|XP_003533415.1|	134.4	5.00E-31	PREDICTED: probable serine/threonine-protein kinase Cx32, chloroplastic-like [Glycine max]	gi|357517678|ref|XM_003629080.1|	137	5.00E-30	Medicago truncatula Serine/threonine protein kinase BIK1 (MTR_8g073560) mRNA, complete cds	sp|O48814|BIK1_ARATH	120	1.00E-28	Serine/threonine-protein kinase BIK1 OS=Arabidopsis thaliana GN=BIK1 PE=1 SV=1	--	--	--	--	--	K00924	1.00E-28	122	osa:4337593	[EC:2.7.1.-]	GO:0006468//protein phosphorylation	GO:0005524//ATP binding;GO:0004674//protein serine/threonine kinase activity	GO:0005886//plasma membrane;GO:0009536//plastid
Unigene24267_All	2814	88	2.5805	60	1.8164	227	6.7448	98	2.7083	146	3.9298	435	12.5839	-1.312073416	0.809897682	gi|147783627|emb|CAN68148.1|	41.2	6.00E-177	hypothetical protein VITISV_035665 [Vitis vinifera]	gi|345842621|gb|AC245799.1|	77.8	6.00E-11	Solanum lycopersicum strain Heinz 1706 chromosome 10 clone slm-41d17 map 10, complete sequence	sp|P10978|POLX_TOBAC	239	6.00E-63	Retrovirus-related Pol polyprotein from transposon TNT 1-94 OS=Nicotiana tabacum PE=2 SV=1	--	--	--	--	--	K10760	8.00E-18	91.3	vvi:100247527	adenylate isopentenyltransferase (cytokinin synthase)	0	0	0
Unigene29540_All	562	90	13.2145	83	12.5811	64	9.5216	28	3.8744	48	6.4691	45	6.5182	1.233334343	0.809967387	gi|224075583|ref|XP_002304695.1|	68.6	6.00E-11	predicted protein [Populus trichocarpa] >gi|222842127|gb|EEE79674.1| predicted protein [Populus trichocarpa]	--	--	--	--	--	--	--	--	--	--	--	--	--	--	--	--	--	--	0	0	0
Unigene5125_All	1436	167	9.5964	362	21.4749	292	17.0019	488	26.4273	318	16.7729	401	22.7322	-1.195459898	0.809990622	gi|356506644|ref|XP_003522087.1|	609	6.00E-173	PREDICTED: serine/threonine-protein kinase HT1-like [Glycine max]	gi|356496302|ref|XM_003516960.1|	1156	0	PREDICTED: Glycine max serine/threonine-protein kinase HT1-like (LOC100816708), mRNA	sp|Q2MHE4|HT1_ARATH	238	8.00E-63	Serine/threonine-protein kinase HT1 OS=Arabidopsis thaliana GN=HT1 PE=1 SV=1	L138452_1	114	3.00E-25	COG0515	Serine/threonine protein kinase	K04424	3.00E-42	171	aly:ARALYDRAFT_909157	sterile alpha motif and leucine zipper containing kinase AZK [EC:2.7.11.25]	GO:0006468//protein phosphorylation	GO:0004715//non-membrane spanning protein tyrosine kinase activity;GO:0004712//protein serine/threonine/tyrosine kinase activity;GO:0005524//ATP binding;GO:0004674//protein serine/threonine kinase activity	GO:0005737//cytoplasm
Unigene78428_All	252	39	12.7705	23	7.7751	41	13.6035	79	24.3789	111	33.3625	90	29.0732	-1.180160175	0.810015969	gi|356558518|ref|XP_003547552.1|	106.7	1.00E-22	PREDICTED: NAD(P)H-dependent 6'-deoxychalcone synthase-like [Glycine max]	gi|356558517|ref|XM_003547504.1|	168	2.00E-39	PREDICTED: Glycine max NAD(P)H-dependent 6'-deoxychalcone synthase-like (LOC100788544), mRNA	sp|P26690|6DCS_SOYBN	73.2	3.00E-14	NAD(P)H-dependent 6'-deoxychalcone synthase OS=Glycine max PE=1 SV=1	SP1478	55.8	2.00E-08	COG0656	Aldo/keto reductases, related to diketogulonate reductase	K08243	2.00E-14	75.5	mtr:MTR_5g097900	6'-deoxychalcone synthase [EC:2.3.1.170]	GO:0055114//oxidation-reduction process	GO:0016746//transferase activity, transferring acyl groups;GO:0016491//oxidoreductase activity	0
Unigene20102_All	1158	51	3.6342	42	3.0897	73	5.2709	87	5.8425	201	13.1469	104	7.311	-1.270412518	0.810042372	gi|363814304|ref|NP_001242792.1|	509.2	5.00E-143	uncharacterized protein LOC100779492 [Glycine max]	gi|402794265|ref|NM_001255838.2|	589	1.00E-165	Glycine max isoliquiritigenin 2'-O-methyltransferase-like (LOC100793053), mRNA	sp|P93324|CHOMT_MEDSA	373	1.00E-103	Isoliquiritigenin 2'-O-methyltransferase OS=Medicago sativa PE=1 SV=1	Rv0567	54.7	3.00E-07	COG0500	SAM-dependent methyltransferases	K05279	3.00E-83	306	aly:ARALYDRAFT_495497	flavonol 3-O-methyltransferase [EC:2.1.1.76]	0	GO:0030751;GO:0033802	0
CL12170.Contig2_All	1392	2705	160.3517	3808	233.0421	2409	144.6992	4970	277.6543	9606	522.6847	4440	259.6536	-1.139780138	0.81005927	gi|357462577|ref|XP_003601570.1|	589.7	4.00E-167	NAD(P)H-dependent 6'-deoxychalcone synthase [Medicago truncatula] >gi|355490618|gb|AES71821.1| NAD(P)H-dependent 6'-deoxychalcone synthase [Medicago truncatula]	gi|292789862|dbj|AK339420.1|	1170	0	Lotus japonicus cDNA, clone: LjFL3-002-DA12, HTC	sp|P26690|6DCS_SOYBN	460	8.00E-130	NAD(P)H-dependent 6'-deoxychalcone synthase OS=Glycine max PE=1 SV=1	slr0942	210	5.00E-54	COG0656	Aldo/keto reductases, related to diketogulonate reductase	K08243	2.00E-129	460	gmx:547911	6'-deoxychalcone synthase [EC:2.3.1.170]	GO:0009813//flavonoid biosynthetic process;GO:0055114//oxidation-reduction process	GO:0016491//oxidoreductase activity;GO:0033808;GO:0000166//nucleotide binding	0
CL8821.Contig2_All	1214	25	1.6993	46	3.2279	60	4.1324	2	0.1281	29	1.8093	172	11.5335	-1.401871263	0.810080393	gi|52421798|gb|AAU45392.1|	567.4	1.00E-160	leucoanthocyanidin reductase [Lotus uliginosus]	gi|52421797|gb|AY730617.1|	833	0	Lotus uliginosus leucoanthocyanidin reductase (LAR) mRNA, complete cds	sp|Q84V83|LAR_DESUN	550	8.00E-157	Leucoanthocyanidin reductase OS=Desmodium uncinatum GN=LAR PE=1 SV=1	--	--	--	--	--	K13081	6.00E-130	462	vvi:100232982	leucoanthocyanidin reductase [EC:1.17.1.3]	GO:0055114//oxidation-reduction process	GO:0033788;GO:0000166//nucleotide binding	0
CL3469.Contig2_All	2935	419	11.7802	1022	29.6633	630	17.9474	1019	26.9994	959	24.7484	1033	28.6512	-1.185851024	0.810081449	gi|356520278|ref|XP_003528790.1|	915.2	0	PREDICTED: transcription factor bHLH13-like [Glycine max]	gi|292787165|dbj|AK338732.1|	769	0	Lotus japonicus cDNA, clone: LjFL3-004-AC10, HTC	sp|Q9LNJ5|BH013_ARATH	545	6.00E-155	Transcription factor bHLH13 OS=Arabidopsis thaliana GN=BHLH13 PE=2 SV=1	--	--	--	--	--	K13422	2.00E-69	262	rcu:RCOM_0864470	transcription factor MYC2	GO:0009611//response to wounding;GO:1901701;GO:0006355//regulation of transcription, DNA-dependent;GO:0009755//hormone-mediated signaling pathway;GO:0009753//response to jasmonic acid stimulus;GO:0009628//response to abiotic stimulus;GO:0009737//response to abscisic acid stimulus;GO:0009694//jasmonic acid metabolic process	GO:0016491//oxidoreductase activity;GO:0003700//sequence-specific DNA binding transcription factor activity;GO:0005488//binding	GO:0005634//nucleus
Unigene10260_All	522	20	3.1616	10	1.6319	18	2.8832	81	12.0671	28	4.0628	44	6.8617	-1.27741761	0.810092011	gi|324388027|gb|ADY38789.1|	227.3	9.00E-59	DNA-binding protein [Coffea arabica]	gi|116634004|emb|CT833691.1|	67.9	1.00E-08	Oryza sativa (indica cultivar-group) cDNA clone:OSIGCRA108F03, full insert sequence	sp|Q9S7C9|ESCA_ARATH	147	4.00E-36	Putative DNA-binding protein ESCAROLA OS=Arabidopsis thaliana GN=ESC PE=2 SV=1	--	--	--	--	--	K13100	2.00E-06	50.1	osa:4351904	pre-mRNA-splicing factor CWC22	GO:0010359//regulation of anion channel activity;GO:0050832//defense response to fungus;GO:0000041//transition metal ion transport	0	0
CL7992.Contig3_All	2416	348	11.8858	713	25.1402	1041	36.0265	716	23.0464	810	25.3936	984	33.155	-1.194279238	0.810156435	gi|255587557|ref|XP_002534310.1|	421	4.00E-116	conserved hypothetical protein [Ricinus communis] >gi|223525518|gb|EEF28072.1| conserved hypothetical protein [Ricinus communis]	gi|147792826|emb|AM487258.2|	117	6.00E-23	Vitis vinifera contig VV78X008406.3, whole genome shotgun sequence	--	--	--	--	--	--	--	--	--	--	--	--	--	--	0	0	0
CL14068.Contig2_All	2340	1948	68.694	4081	148.5687	7737	276.4555	5991	199.0998	2630	85.1288	5014	174.4292	-1.154199675	0.810207129	gi|84468266|dbj|BAE71216.1|	837.8	0	putative NAD dependent epimerase [Trifolium pratense]	gi|356540096|ref|XM_003538479.1|	1003	0	PREDICTED: Glycine max UDP-glucuronate 4-epimerase 6-like (LOC100786653), mRNA	sp|Q9LIS3|GAE6_ARATH	746	0	UDP-glucuronate 4-epimerase 6 OS=Arabidopsis thaliana GN=GAE6 PE=1 SV=1	XF2279	286	1.00E-76	COG0451	Nucleoside-diphosphate-sugar epimerases	K08679	0	834	mtr:MTR_3g084090	UDP-glucuronate 4-epimerase [EC:5.1.3.6]	GO:0009684//indoleacetic acid biosynthetic process;GO:0005975//carbohydrate metabolic process;GO:0006569//tryptophan catabolic process;GO:0009225//nucleotide-sugar metabolic process	GO:0050379//UDP-glucuronate 5'-epimerase activity;GO:0050378//UDP-glucuronate 4-epimerase activity;GO:0005515//protein binding;GO:0000166//nucleotide binding;GO:0050662//coenzyme binding	GO:0005768//endosome;GO:0005802//trans-Golgi network;GO:0005794//Golgi apparatus
Unigene17654_All	957	170	14.6583	103	9.1686	157	13.7169	65	5.2819	87	6.8856	79	6.7199	1.21925618	0.810227196	--	--	--	--	--	--	--	--	--	--	--	--	--	--	--	--	--	--	--	--	--	--	0	0	0
Unigene44513_All	464	16	2.8454	32	5.875	70	12.6139	13	2.1788	25	4.0809	84	14.7371	-1.298503588	0.810240926	--	--	--	--	--	--	--	--	--	--	--	--	--	--	--	--	--	--	--	--	--	--	0	0	0
Unigene17673_All	696	116	13.7529	58	7.099	84	10.0911	22	2.4581	70	7.6177	64	7.4855	1.232298718	0.810267329	gi|113911568|gb|ABI48270.1|	175.6	6.00E-43	histidine kinase 2 [Lotus japonicus]	gi|113911567|gb|DQ848998.1|	333	1.00E-88	Lotus japonicus histidine kinase 2 (HK2) mRNA, complete cds	sp|Q9C5U0|AHK4_ARATH	126	1.00E-29	Histidine kinase 4 OS=Arabidopsis thaliana GN=AHK4 PE=1 SV=1	--	--	--	--	--	K14489	4.00E-41	166	vvi:100254304	arabidopsis histidine kinase 2/3/4 (cytokinin receptor) [EC:2.7.13.3]	GO:0048831//regulation of shoot system development;GO:0009414//response to water deprivation;GO:0023014//signal transduction by phosphorylation;GO:0006355//regulation of transcription, DNA-dependent;GO:0042742//defense response to bacterium;GO:0010086//embryonic root morphogenesis;GO:0006468//protein phosphorylation;GO:0010029//regulation of seed germination;GO:0000160//two-component signal trans…	GO:0004721//phosphoprotein phosphatase activity;GO:0005034//osmosensor activity;GO:0000155//phosphorelay sensor kinase activity;GO:0019955//cytokine binding;GO:0000156//phosphorelay response regulator activity;GO:0005524//ATP binding	GO:0016020//membrane
CL11023.Contig3_All	1645	275	13.7947	230	11.9107	117	5.9469	91	4.3019	152	6.9986	128	6.3342	1.23065955	0.810288452	gi|357452009|ref|XP_003596281.1|	307	6.00E-82	hypothetical protein MTR_2g075470 [Medicago truncatula] >gi|355485329|gb|AES66532.1| hypothetical protein MTR_2g075470 [Medicago truncatula]	gi|356549633|ref|XM_003543149.1|	315	8.00E-83	PREDICTED: Glycine max uncharacterized protein LOC100796418 (LOC100796418), mRNA	--	--	--	--	--	--	--	--	--	K02350	3.00E-10	65.1	rcu:RCOM_1431670	DNA polymerase zeta subunit [EC:2.7.7.7]	0	0	GO:0009536//plastid
CL7848.Contig5_All	238	15	5.2007	26	9.3062	27	9.4854	36	11.7629	41	13.048	35	11.9713	-1.237267547	0.810295845	--	--	--	--	--	--	--	--	--	--	--	--	--	--	--	--	--	--	--	--	--	--	0	0	0
CL11252.Contig3_All	308	33	8.8411	70	19.3608	37	10.0443	85	21.4613	78	19.1814	78	20.6155	-1.207642691	0.810301125	gi|449456827|ref|XP_004146150.1|	197.6	5.00E-50	PREDICTED: proteasome subunit alpha type-7-like [Cucumis sativus]	gi|292744470|dbj|AK336866.1|	341	3.00E-91	Lotus japonicus cDNA, clone: LjFL1-030-DG10, HTC	sp|Q9SXU1|PSA7_CICAR	196	3.00E-51	Proteasome subunit alpha type-7 OS=Cicer arietinum GN=PAD1 PE=2 SV=1	PAE2215	90.5	7.00E-19	COG0638	20S proteasome, alpha and beta subunits	K02731	7.00E-51	196	gmx:100790481	20S proteasome subunit alpha 4 [EC:3.4.25.1]	GO:0009908//flower development;GO:0006094//gluconeogenesis;GO:0009816//defense response to bacterium, incompatible interaction;GO:0009651//response to salt stress;GO:0052544//defense response by callose deposition in cell wall;GO:0009753//response to jasmonic acid stimulus;GO:0050832//defense response to fungus;GO:0006511//ubiquitin-dependent protein catabolic process;GO:0009700//indole phytoalex…	GO:0004298//threonine-type endopeptidase activity;GO:0004357//glutamate-cysteine ligase activity	GO:0005773//vacuole;GO:0022626//cytosolic ribosome;GO:0009524//phragmoplast;GO:0019773//proteasome core complex, alpha-subunit complex;GO:0005819//spindle;GO:0009570//chloroplast stroma;GO:0005886//plasma membrane;GO:0005634//nucleus
CL11519.Contig1_All	530	11	1.7126	0	0	2	0.3155	0	0	95	13.5764	0	0	-1.404002075	0.810325417	gi|326524259|dbj|BAK00513.1|	155.2	4.00E-37	predicted protein [Hordeum vulgare subsp. vulgare]	--	--	--	--	sp|Q9FUL4|RL24_PRUAV	133	5.00E-32	60S ribosomal protein L24 OS=Prunus avium GN=RPL24 PE=2 SV=1	SPAC6G9.09c	192	2.00E-49	COG2075	Ribosomal protein L24E	K02896	3.00E-32	135	mtr:MTR_1g061670	large subunit ribosomal protein L24e	0	0	GO:0043232;GO:0044444//cytoplasmic part
CL11267.Contig2_All	273	275	83.1219	409	127.6255	1035	316.9905	56	15.9519	232	64.3668	1590	474.1165	-1.152755817	0.810325417	--	--	--	--	gi|351723166|ref|NM_001251364.1|	99.6	1.00E-18	Glycine max uncharacterized LOC100527330 (LOC100527330), mRNA	--	--	--	--	--	--	--	--	--	--	--	--	--	--	0	0	0
Unigene3242_All	408	70	14.1574	28	5.8462	29	5.943	19	3.6214	45	8.3539	31	6.1852	1.225714916	0.810454265	--	--	--	--	gi|469473969|gb|KC351507.1|	69.9	2.00E-09	Cratylia mollis clone CM_11_1_18_19 microsatellite sequence	--	--	--	--	--	--	--	--	--	--	--	--	--	--	0	0	0
Unigene17823_All	1781	2169	100.4942	3277	156.7434	5434	255.1081	4982	217.534	3606	153.3551	6561	299.8864	-1.153755256	0.810465883	gi|357477159|ref|XP_003608865.1|	812	0	Carbamoyl-phosphate synthase small chain [Medicago truncatula] >gi|355509920|gb|AES91062.1| Carbamoyl-phosphate synthase small chain [Medicago truncatula]	gi|357477158|ref|XM_003608817.1|	1538	0	Medicago truncatula Carbamoyl-phosphate synthase small chain (MTR_4g103830) mRNA, complete cds	sp|Q1XDT6|CARA_PORYE	325	4.00E-89	Carbamoyl-phosphate synthase small chain OS=Porphyra yezoensis GN=carA PE=3 SV=1	alr1155	377	3.00E-104	COG0505	Carbamoylphosphate synthase small subunit	K01956	0	811	mtr:MTR_4g103830	carbamoyl-phosphate synthase small subunit [EC:6.3.5.5]	GO:0006543//glutamine catabolic process;GO:0016036//cellular response to phosphate starvation;GO:0070409//carbamoyl phosphate biosynthetic process	0	GO:0009570//chloroplast stroma
CL9339.Contig2_All	1283	189	12.1557	53	3.5191	59	3.845	79	4.7884	92	5.4312	81	5.1394	1.247511188	0.810569384	gi|225442194|ref|XP_002276800.1|	26.9	4.00E-11	PREDICTED: stomatin-like protein 2 [Vitis vinifera] >gi|297743035|emb|CBI35902.3| unnamed protein product [Vitis vinifera]	gi|59676696|gb|AC126789.20|	67.9	2.00E-08	Medicago truncatula clone mth2-36n23, complete sequence	--	--	--	--	--	--	--	--	--	--	--	--	--	--	0	0	0
CL133.Contig4_All	1124	41	3.01	42	3.1832	38	2.8267	30	2.0756	37	2.4933	242	17.5267	-1.290961215	0.810572552	gi|356559587|ref|XP_003548080.1|	547	2.00E-154	PREDICTED: UDP-glycosyltransferase 74E2-like [Glycine max]	gi|210144237|dbj|AK287019.1|	498	1.00E-138	Glycine max cDNA, clone: GMFL01-42-E14	sp|O22822|U74F2_ARATH	311	4.00E-85	UDP-glycosyltransferase 74F2 OS=Arabidopsis thaliana GN=UGT74F2 PE=1 SV=1	--	--	--	--	--	K13691	2.00E-155	546	gmx:100787483	pathogen-inducible salicylic acid glucosyltransferase [EC:2.4.1.-]	0	GO:0016758//transferase activity, transferring hexosyl groups	0
CL233.Contig3_All	2079	276	10.9547	390	15.9804	577	23.2054	1042	38.9763	248	9.0351	697	27.2916	-1.196194865	0.810606349	gi|357463907|ref|XP_003602235.1|	573.2	6.00E-162	Flavonol synthase/flavanone 3-hydroxylase [Medicago truncatula] >gi|355491283|gb|AES72486.1| Flavonol synthase/flavanone 3-hydroxylase [Medicago truncatula]	gi|357463906|ref|XM_003602187.1|	749	0	Medicago truncatula Flavonol synthase/flavanone 3-hydroxylase (MTR_3g091350) mRNA, complete cds	sp|Q07512|FLS_PETHY	210	3.00E-54	Flavonol synthase/flavanone 3-hydroxylase OS=Petunia hybrida GN=FL PE=2 SV=1	PA0147	109	2.00E-23	COG3491	Isopenicillin N synthase and related dioxygenases	K06892	1.00E-56	219	pop:POPTR_550478		GO:0055114//oxidation-reduction process	GO:0005506//iron ion binding;GO:0016706//oxidoreductase activity, acting on paired donors, with incorporation or reduction of molecular oxygen, 2-oxoglutarate as one donor, and incorporation of one atom each of oxygen into both donors	0
CL11876.Contig3_All	982	180	15.1254	365	31.6634	394	33.547	352	27.8752	445	34.323	490	40.6196	-1.180082346	0.810653875	gi|356571713|ref|XP_003554018.1|	214.5	2.00E-54	PREDICTED: uncharacterized protein LOC100794263 [Glycine max]	gi|292728460|dbj|AK336670.1|	408	1.00E-111	Lotus japonicus cDNA, clone: LjFL1-018-BB08, HTC	--	--	--	--	--	--	--	--	--	--	--	--	--	--	0	0	GO:0005634//nucleus
CL12240.Contig1_All	1309	242	15.2553	445	28.9599	606	38.7081	563	33.4469	527	30.4935	643	39.9873	-1.183235272	0.810686615	gi|357510953|ref|XP_003625765.1|	301.6	2.00E-80	hypothetical protein MTR_7g104020 [Medicago truncatula] >gi|355500780|gb|AES81983.1| hypothetical protein MTR_7g104020 [Medicago truncatula] >gi|388494826|gb|AFK35479.1| unknown [Medicago truncatula]	gi|210145177|dbj|AK243868.1|	878	0	Glycine max cDNA, clone: GMFL01-01-H14	sp|F4JJP1|Y4759_ARATH	49.3	5.00E-06	WEB family protein At4g27595, chloroplastic OS=Arabidopsis thaliana GN=At4g27595 PE=2 SV=1	aq_629	52	2.00E-06	COG1196	Chromosome segregation ATPases	--	--	--	--	--	GO:0009733//response to auxin stimulus;GO:0007020//microtubule nucleation	0	GO:0005634//nucleus;GO:0005886//plasma membrane
Unigene17755_All	1176	2369	166.2276	2365	171.317	5923	421.1171	5691	376.3297	3532	227.4834	7313	506.2195	-1.154407698	0.81069084	gi|388494538|gb|AFK35335.1|	262.7	8.00E-69	unknown [Lotus japonicus]	gi|402766005|ref|NM_001248830.2|	466	1.00E-128	Glycine max uncharacterized LOC100306232 (LOC100306232), mRNA	sp|Q39096|ERD15_ARATH	116	2.00E-26	Protein EARLY RESPONSIVE TO DEHYDRATION 15 OS=Arabidopsis thaliana GN=ERD15 PE=1 SV=1	--	--	--	--	--	--	--	--	--	--	0	0	0
Unigene13799_All	871	66	6.2528	245	23.9621	191	18.3351	127	11.3389	135	11.7396	224	20.9354	-1.230422434	0.810714075	gi|388520921|gb|AFK48522.1|	162.9	6.00E-39	unknown [Lotus japonicus]	gi|402745389|ref|NM_001248500.2|	157	2.00E-35	Glycine max uncharacterized LOC100500512 (LOC100500512), mRNA	sp|P33079|A10A5_SOYBN	61.2	7.00E-10	Auxin-induced protein 10A5 OS=Glycine max PE=2 SV=1	--	--	--	--	--	K14488	6.00E-36	149	pop:POPTR_664170	SAUR family protein	GO:0009733//response to auxin stimulus;GO:0006816//calcium ion transport	0	GO:0005739//mitochondrion
Unigene27430_All	314	8	2.1024	0	0	2	0.5326	1	0.2477	66	15.9203	0	0	-1.35896168	0.810726748	--	--	--	--	--	--	--	--	--	--	--	--	--	--	--	--	--	--	--	--	--	--	0	0	0
Unigene9750_All	384	18	3.868	32	7.099	48	10.4515	32	6.4805	36	7.1008	68	14.4155	-1.270639738	0.810734141	--	--	--	--	--	--	--	--	--	--	--	--	--	--	--	--	--	--	--	--	--	--	0	0	0
Unigene13646_All	1007	189	15.4874	387	32.7385	546	45.3348	353	27.2604	269	20.233	716	57.8808	-1.181392305	0.810735197	gi|351721026|ref|NP_001236172.1|	207.6	2.00E-52	uncharacterized protein LOC100305748 [Glycine max]	gi|126566741|gb|EF416231.1|	276	4.00E-71	Sesbania rostrata cDNA-AFLP fragment 046BT44M21-385.0 genomic sequence	--	--	--	--	--	--	--	--	--	--	--	--	--	--	0	0	0
CL13662.Contig1_All	2291	358	12.8945	505	18.7777	171	6.2408	152	5.1595	209	6.9097	120	4.2639	1.243919694	0.810759488	gi|356496717|ref|XP_003517212.1|	319.7	1.00E-85	PREDICTED: mitochondrial chaperone BCS1-like isoform 5 [Glycine max]	gi|356538225|ref|XM_003537557.1|	549	1.00E-153	PREDICTED: Glycine max mitochondrial chaperone BCS1-like, transcript variant 2 (LOC100785070), mRNA	sp|Q9SZD4|PRS4A_ARATH	49.3	1.00E-05	26S proteasome regulatory subunit 4 homolog A OS=Arabidopsis thaliana GN=RPT2A PE=2 SV=1	SPAC644.07	62.4	3.00E-09	COG0465	ATP-dependent Zn proteases	K08900	2.00E-42	172	pop:POPTR_563200	mitochondrial chaperone BCS1	GO:0006508//proteolysis;GO:0051301//cell division	GO:0008233//peptidase activity;GO:0005524//ATP binding;GO:0017111//nucleoside-triphosphatase activity	0
Unigene1694_All	450	18	3.3007	17	3.2182	57	10.5909	69	11.9241	37	6.2277	33	5.9697	-1.2845132	0.810760545	--	--	--	--	gi|189163207|dbj|AP010441.1|	58	8.00E-06	Lotus japonicus genomic DNA, chromosome 5, clone: LjT32M13, TM1651, complete sequence	--	--	--	--	--	--	--	--	--	--	--	--	--	--	0	0	0
Unigene33990_All	262	32	10.0785	55	17.8829	77	24.573	98	29.0879	56	16.1891	79	24.5458	-1.207454776	0.810953817	--	--	--	--	--	--	--	--	--	--	--	--	--	--	--	--	--	--	--	--	--	--	0	0	0
Unigene17227_All	1960	154	6.4835	272	11.822	478	20.3911	262	10.3952	326	12.5979	547	22.7186	-1.232756231	0.810997119	gi|356551725|ref|XP_003544224.1|	25.4	7.00E-132	PREDICTED: RING-H2 finger protein ATL54-like [Glycine max]	gi|356498808|ref|XM_003518193.1|	214	3.00E-52	PREDICTED: Glycine max RING-H2 finger protein ATL54-like (LOC100805705), mRNA	sp|Q8LFY8|ATL54_ARATH	215	8.00E-56	RING-H2 finger protein ATL54 OS=Arabidopsis thaliana GN=ATL54 PE=2 SV=2	ECU07g0330	61.2	6.00E-09	COG5540	RING-finger-containing ubiquitin ligase	K05283	2.00E-23	108	aly:ARALYDRAFT_354960	phosphatidylinositol glycan, class W [EC:2.3.-.-]	0	0	0
Unigene21796_All	261	17	5.3747	37	12.0764	46	14.7362	47	14.0038	40	11.608	41	12.7877	-1.25186889	0.811020354	--	--	--	--	--	--	--	--	--	--	--	--	--	--	--	--	--	--	--	--	--	--	0	0	0
CL2461.Contig2_All	2002	104	4.2866	133	5.6593	359	14.9934	157	6.0985	173	6.5451	448	18.2165	-1.262874531	0.811029859	gi|19911211|dbj|BAB86932.1|	675.6	0	glucosyltransferase-14 [Vigna angularis]	gi|19911210|dbj|AB070757.1|	656	0	Vigna angularis AdGt-14 mRNA for glucosyltransferase-14, complete cds	sp|Q9ZQ96|U73C3_ARATH	499	3.00E-141	UDP-glycosyltransferase 73C3 OS=Arabidopsis thaliana GN=UGT73C3 PE=2 SV=1	--	--	--	--	--	K13496	8.00E-141	499	ath:AT2G36780	UDP-glucosyl transferase 73C [EC:2.4.1.-]	GO:0008152//metabolic process	GO:0047213//anthocyanidin 3-O-glucosyltransferase activity	0
Unigene29435_All	1520	100	5.4288	202	11.321	559	30.7494	87	4.4511	132	6.5776	517	27.6884	-1.249303155	0.81108161	gi|225465222|ref|XP_002266046.1|	437.6	2.00E-121	PREDICTED: uncharacterized protein LOC100260885 [Vitis vinifera]	gi|356559184|ref|XM_003547833.1|	313	3.00E-82	PREDICTED: Glycine max uncharacterized protein LOC100812805 (LOC100812805), mRNA	sp|Q6NMK1|GXM1_ARATH	417	8.00E-117	Glucuronoxylan 4-O-methyltransferase 1 OS=Arabidopsis thaliana GN=GXM1 PE=1 SV=1	--	--	--	--	--	--	--	--	--	--	GO:0045492//xylan biosynthetic process;GO:0010413//glucuronoxylan metabolic process	GO:0030775//glucuronoxylan 4-O-methyltransferase activity	GO:0005794//Golgi apparatus;GO:0005576//extracellular region
CL7894.Contig1_All	2095	102	4.0176	325	13.2153	175	6.9843	176	6.533	259	9.3638	338	13.1336	-1.268196111	0.811146034	gi|10952510|gb|AAG24944.1|	946	0	putative ammonium transporter AMT1;1 [Lotus japonicus]	gi|10637892|emb|AJ279059.1|	771	0	Lotus japonicus amt1.1 gene for ammonium transporter, exons 1-2	sp|P54144|AMT11_ARATH	835	0	Ammonium transporter 1 member 1 OS=Arabidopsis thaliana GN=AMT1-1 PE=1 SV=1	TM0402	283	1.00E-75	COG0004	Ammonia permease	K03320	0	936	mtr:MTR_1g045550	ammonium transporter, Amt family	GO:0006862//nucleotide transport;GO:0009862//systemic acquired resistance, salicylic acid mediated signaling pathway;GO:0015695//organic cation transport;GO:0006944//cellular membrane fusion;GO:0010363//regulation of plant-type hypersensitive response;GO:0010311//lateral root formation;GO:0010310//regulation of hydrogen peroxide metabolic process;GO:0015802//basic amino acid transport;GO:0080167/…	GO:0015398//high affinity secondary active ammonium transmembrane transporter activity	GO:0016021//integral to membrane;GO:0009506//plasmodesma;GO:0005886//plasma membrane;GO:0005634//nucleus
Unigene29802_All	558	266	39.3362	369	56.3338	466	69.8265	742	103.4087	622	84.4292	527	76.8824	-1.16557683	0.811152371	gi|388521269|gb|AFK48696.1|	283.5	1.00E-75	unknown [Medicago truncatula]	gi|210143972|dbj|AK286754.1|	416	1.00E-113	Glycine max cDNA, clone: GMFL01-36-C03	--	--	--	--	AGl227	54.3	1.00E-07	COG1878	Predicted metal-dependent hydrolase	--	--	--	--	--	0	0	GO:0005783//endoplasmic reticulum;GO:0005794//Golgi apparatus;GO:0009507//chloroplast
CL5554.Contig1_All	1180	39	2.7273	53	3.8262	105	7.44	61	4.0201	63	4.0438	179	12.3487	-1.318952144	0.811165044	gi|140055595|gb|ABO80950.1|	67	7.00E-10	WD40-like [Medicago truncatula]	gi|140055565|gb|AC144563.19|	97.6	3.00E-17	Medicago truncatula clone mth2-5c24, complete sequence	--	--	--	--	--	--	--	--	--	--	--	--	--	--	0	0	0
Unigene33069_All	1905	413	17.8896	862	38.5469	1641	72.0248	963	39.3114	750	29.8197	1226	52.3897	-1.179047737	0.811169269	gi|356507552|ref|XP_003522528.1|	354	5.00E-96	PREDICTED: uncharacterized protein LOC100800972 [Glycine max]	gi|356515223|ref|XM_003526253.1|	303	4.00E-79	PREDICTED: Glycine max uncharacterized protein LOC100775494 (LOC100775494), mRNA	--	--	--	--	--	--	--	--	--	--	--	--	--	--	0	0	GO:0005634//nucleus
CL5334.Contig3_All	3079	1499	40.1733	3591	99.3533	2021	54.8814	4637	117.1156	2928	72.0274	3123	82.5682	-1.172802654	0.811197785	gi|356571222|ref|XP_003553778.1|	1067	0	PREDICTED: probable indole-3-acetic acid-amido synthetase GH3.5-like [Glycine max]	gi|356571221|ref|XM_003553730.1|	1923	0	PREDICTED: Glycine max probable indole-3-acetic acid-amido synthetase GH3.5-like (LOC100794598), mRNA	sp|Q6I581|GH35_ORYSJ	824	0	Probable indole-3-acetic acid-amido synthetase GH3.5 OS=Oryza sativa subsp. japonica GN=GH3.5 PE=2 SV=1	--	--	--	--	--	K14506	0	902	vvi:100251627	jasmonic acid-amino synthetase	GO:0009864//induced systemic resistance, jasmonic acid mediated signaling pathway;GO:0009585//red, far-red light phototransduction;GO:0010193//response to ozone;GO:0009694//jasmonic acid metabolic process;GO:0031348//negative regulation of defense response;GO:0009640//photomorphogenesis;GO:0010119//regulation of stomatal movement;GO:0009627//systemic acquired resistance;GO:0009861//jasmonic acid …	GO:0080123//jasmonate-amino synthetase activity;GO:0070566//adenylyltransferase activity	GO:0005773//vacuole
Unigene17236_All	1961	978	41.1535	1853	80.496	1945	82.9298	2736	108.499	2134	82.4239	2104	87.3411	-1.172404735	0.811232637	gi|357512561|ref|XP_003626569.1|	661.8	0	hypothetical protein MTR_7g117320 [Medicago truncatula] >gi|355501584|gb|AES82787.1| hypothetical protein MTR_7g117320 [Medicago truncatula]	gi|292727798|dbj|AK336420.1|	1142	0	Lotus japonicus cDNA, clone: LjFL1-003-AC05, HTC	--	--	--	--	SPAC140.02	53.5	1.00E-06	COG0724	RNA-binding proteins (RRM domain)	K12827	6.00E-12	71.2	vcn:VOLCADRAFT_79604	splicing factor 3A subunit 3	0	0	0
CL13539.Contig1_All	2236	344	12.695	696	26.5164	604	22.5857	1088	37.8394	848	28.725	577	21.0065	-1.201228643	0.811284388	--	--	--	--	gi|356536269|ref|XM_003536614.1|	97.6	5.00E-17	PREDICTED: Glycine max uncharacterized protein LOC100500552 (LOC100500552), mRNA	--	--	--	--	--	--	--	--	--	--	--	--	--	--	0	0	0
CL4967.Contig1_All	1567	555	29.226	415	22.5609	198	10.5649	101	5.0123	303	14.6457	354	18.3901	1.204390478	0.811291781	gi|357486371|ref|XP_003613473.1|	466.1	7.00E-130	DIV1B protein [Medicago truncatula] >gi|355514808|gb|AES96431.1| DIV1B protein [Medicago truncatula]	gi|356498078|ref|XM_003517833.1|	611	1.00E-172	PREDICTED: Glycine max MYB transcription factor MYB158 (MYB158), mRNA	sp|Q2V9B0|MY1R1_SOLTU	209	4.00E-54	Transcription factor MYB1R1 OS=Solanum tuberosum PE=2 SV=1	--	--	--	--	--	K14709	2.00E-06	38.1	vcn:VOLCADRAFT_104214	solute carrier family 39 (zinc transporter), member 1/2/3	GO:0009753//response to jasmonic acid stimulus;GO:0009739//response to gibberellin stimulus;GO:0009651//response to salt stress;GO:0009751//response to salicylic acid stimulus;GO:0009733//response to auxin stimulus;GO:0009737//response to abscisic acid stimulus;GO:0009723//response to ethylene stimulus;GO:0046686//response to cadmium ion;GO:0080167//response to karrikin	GO:0008270//zinc ion binding;GO:0003677//DNA binding;GO:0003682//chromatin binding	0
Unigene33617_All	906	467	42.5338	299	28.1138	153	14.1199	178	15.2784	252	21.0673	222	19.9469	1.180626969	0.811326633	gi|356553032|ref|XP_003544862.1|	374.4	1.00E-102	PREDICTED: mitochondrial acidic protein MAM33-like [Glycine max]	gi|356553031|ref|XM_003544814.1|	565	1.00E-158	PREDICTED: Glycine max mitochondrial acidic protein MAM33-like (LOC100780497), mRNA	sp|Q8W487|YB95_ARATH	53.5	2.00E-07	Uncharacterized protein At2g39795, mitochondrial OS=Arabidopsis thaliana GN=At2g39795 PE=1 SV=1	--	--	--	--	--	K15414	2.00E-69	260	pop:POPTR_567874	complement component 1 Q subcomponent-binding protein, mitochondrial	0	0	GO:0005759//mitochondrial matrix
CL13596.Contig2_All	1587	256	13.3109	177	9.5011	75	3.9514	113	5.5372	100	4.7726	126	6.4631	1.251438472	0.811349868	gi|358346026|ref|XP_003637074.1|	453	6.00E-126	Cell wall-associated hydrolase, partial [Medicago truncatula] >gi|355503009|gb|AES84212.1| Cell wall-associated hydrolase, partial [Medicago truncatula]	gi|113952601|gb|DQ864733.1|	2187	0	Citrus sinensis chloroplast, complete genome	sp|Q3BAI2|YCX91_PHAAO	190	2.00E-48	Uncharacterized protein ORF91 OS=Phalaenopsis aphrodite subsp. formosana PE=4 SV=1	--	--	--	--	--	--	--	--	--	--	GO:0006869//lipid transport;GO:0006412//translation	GO:0008289//lipid binding;GO:0003735//structural constituent of ribosome;GO:0016787//hydrolase activity	GO:0005840//ribosome;GO:0009507//chloroplast
CL3419.Contig6_All	2683	114	3.5061	190	6.0327	224	6.9806	233	6.7534	203	5.7308	428	12.9859	-1.275903073	0.811399507	gi|357490781|ref|XP_003615678.1|	743.8	0	Cytochrome P450 [Medicago truncatula] >gi|355517013|gb|AES98636.1| Cytochrome P450 [Medicago truncatula]	gi|357490780|ref|XM_003615630.1|	478	1.00E-131	Medicago truncatula Cytochrome P450 (MTR_5g070920) mRNA, complete cds	sp|P24465|C71A1_PERAE	395	9.00E-110	Cytochrome P450 71A1 OS=Persea americana GN=CYP71A1 PE=1 SV=2	BH0579	110	1.00E-23	COG2124	Cytochrome P450	K09755	2.00E-130	465	rcu:RCOM_0193830	ferulate-5-hydroxylase [EC:1.14.-.-]	GO:0055114//oxidation-reduction process	GO:0020037//heme binding;GO:0016705//oxidoreductase activity, acting on paired donors, with incorporation or reduction of molecular oxygen;GO:0004497//monooxygenase activity;GO:0005506//iron ion binding;GO:0009055//electron carrier activity	0
CL5364.Contig5_All	3247	234	5.9467	423	11.0977	380	9.7852	631	15.1124	567	13.2263	554	13.8892	-1.243072801	0.811424854	gi|356548929|ref|XP_003542851.1|	1214.9	0	PREDICTED: zinc finger CCCH domain-containing protein 30-like isoform 1 [Glycine max] >gi|356548931|ref|XP_003542852.1| PREDICTED: zinc finger CCCH domain-containing protein 30-like isoform 2 [Glycine max]	gi|356548930|ref|XM_003542804.1|	1715	0	PREDICTED: Glycine max zinc finger CCCH domain-containing protein 30-like, transcript variant 2 (LOC100791328), mRNA	sp|P93755|C3H30_ARATH	807	0	Zinc finger CCCH domain-containing protein 30 OS=Arabidopsis thaliana GN=At2g41900 PE=1 SV=2	--	--	--	--	--	K15172	3.00E-32	139	vcn:VOLCADRAFT_106802	transcription elongation factor SPT5	0	GO:0008270//zinc ion binding;GO:0003676//nucleic acid binding	GO:0005737//cytoplasm
Unigene12955_All	2119	341	13.2791	545	21.91	785	30.9747	798	29.2859	671	23.9844	995	38.2246	-1.199571458	0.81143964	gi|356555920|ref|XP_003546277.1|	350.5	6.00E-95	PREDICTED: uncharacterized protein LOC100819191 [Glycine max]	gi|356555919|ref|XM_003546229.1|	167	6.00E-38	PREDICTED: Glycine max uncharacterized protein LOC100819191 (LOC100819191), mRNA	sp|Q9SX31|PERK9_ARATH	41.2	3.00E-07	Proline-rich receptor-like protein kinase PERK9 OS=Arabidopsis thaliana GN=PERK9 PE=2 SV=1	--	--	--	--	--	K14709	4.00E-06	41.2	vcn:VOLCADRAFT_104214	solute carrier family 39 (zinc transporter), member 1/2/3	0	0	0
Unigene2119_All	652	45	5.6952	88	11.4977	60	7.6944	115	13.7163	145	16.8444	80	9.9883	-1.246885424	0.811447033	gi|356514907|ref|XP_003526143.1|	283.9	1.00E-75	PREDICTED: G-type lectin S-receptor-like serine/threonine-protein kinase At4g27290-like [Glycine max]	gi|356514906|ref|XM_003526095.1|	371	1.00E-100	PREDICTED: Glycine max G-type lectin S-receptor-like serine/threonine-protein kinase At4g27290-like (LOC100790436), mRNA	sp|O81905|SD18_ARATH	191	2.00E-49	Receptor-like serine/threonine-protein kinase SD1-8 OS=Arabidopsis thaliana GN=SD18 PE=1 SV=1	BH2504_1	51.6	1.00E-06	COG0515	Serine/threonine protein kinase	K13430	3.00E-18	90.1	pop:POPTR_548061	serine/threonine-protein kinase PBS1 [EC:2.7.11.1]	GO:0048544//recognition of pollen;GO:0006468//protein phosphorylation	GO:0005524//ATP binding;GO:0004674//protein serine/threonine kinase activity	0
CL477.Contig7_All	1771	75	3.4945	138	6.638	219	10.3394	157	6.894	158	6.7573	258	11.8591	-1.282965068	0.811462875	gi|388495568|gb|AFK35850.1|	535.8	9.00E-151	unknown [Medicago truncatula]	gi|403044230|ref|NM_001253952.2|	993	0	Glycine max transcription factor bHLH68-like (LOC100786555), mRNA	sp|Q8S3D1|BH068_ARATH	328	6.00E-90	Transcription factor bHLH68 OS=Arabidopsis thaliana GN=BHLH68 PE=2 SV=2	--	--	--	--	--	--	--	--	--	--	0	GO:0046983//protein dimerization activity	0
Unigene33461_All	1057	221	17.2529	927	74.7105	308	24.3638	749	55.1054	492	35.2555	357	27.4944	-1.187143351	0.811480829	gi|356532169|ref|XP_003534646.1|	469.2	5.00E-131	PREDICTED: CBL-interacting serine/threonine-protein kinase 11-like [Glycine max]	gi|356532168|ref|XM_003534598.1|	398	1.00E-108	PREDICTED: Glycine max CBL-interacting serine/threonine-protein kinase 11-like (LOC100810319), mRNA	sp|Q9LZW4|CIPKE_ARATH	343	1.00E-94	CBL-interacting serine/threonine-protein kinase 14 OS=Arabidopsis thaliana GN=CIPK14 PE=1 SV=1	ECU01g0630	101	2.00E-21	COG0515	Serine/threonine protein kinase	K00924	1.00E-63	241	ath:AT1G30270	[EC:2.7.1.-]	GO:0006355//regulation of transcription, DNA-dependent;GO:0010118//stomatal movement;GO:0016310//phosphorylation;GO:0050832//defense response to fungus;GO:0042742//defense response to bacterium;GO:0000956//nuclear-transcribed mRNA catabolic process;GO:0010150//leaf senescence;GO:0019722//calcium-mediated signaling;GO:0000398//mRNA splicing, via spliceosome	GO:0000166//nucleotide binding;GO:0004674//protein serine/threonine kinase activity;GO:0003723//RNA binding;GO:0005516//calmodulin binding	GO:0035061//interchromatin granule;GO:0016607//nuclear speck;GO:0005773//vacuole;GO:0009506//plasmodesma;GO:0005886//plasma membrane
Unigene17631_All	1050	2620	205.9005	2452	198.9334	1188	94.601	1299	96.2071	1726	124.5053	724	56.1306	1.15784179	0.811487166	gi|356496820|ref|XP_003517263.1|	263.8	3.00E-69	PREDICTED: STS14 protein-like [Glycine max]	gi|292727751|dbj|AK336373.1|	260	3.00E-66	Lotus japonicus cDNA, clone: LjFL1-001-BB10, HTC	sp|Q41495|ST14_SOLTU	203	1.00E-52	STS14 protein OS=Solanum tuberosum GN=STS14 PE=2 SV=1	YJL079c	60.5	5.00E-09	COG2340	Uncharacterized protein with SCP/PR1 domains	K13449	2.00E-22	104	pop:POPTR_175615	pathogenesis-related protein 1	0	0	0
Unigene8290_All	1123	82	6.0253	213	16.1576	190	14.1463	217	15.0268	213	14.366	185	13.4104	-1.243651177	0.81150512	gi|357457193|ref|XP_003598877.1|	412.5	6.00E-114	NBS-LRR disease resistance-like protein [Medicago truncatula] >gi|355487925|gb|AES69128.1| NBS-LRR disease resistance-like protein [Medicago truncatula]	gi|156231127|gb|AC130808.37|	321	9.00E-85	Medicago truncatula clone mth2-34k9, complete sequence	sp|Q7XBQ9|RGA2_SOLBU	64.3	1.00E-10	Disease resistance protein RGA2 OS=Solanum bulbocastanum GN=RGA2 PE=1 SV=1	--	--	--	--	--	K03013	1.00E-14	79.3	vvi:100258335	DNA-directed RNA polymerases I, II, and III subunit RPABC1	0	GO:0032550;GO:0043168;GO:0032559	0
CL3281.Contig3_All	1238	39	2.5995	220	15.1384	200	13.5076	113	7.0981	98	5.9957	99	6.5098	-1.329850054	0.811510401	gi|358347001|ref|XP_003637551.1|	328.9	1.00E-88	Auxin-induced protein [Medicago truncatula] >gi|355503486|gb|AES84689.1| Auxin-induced protein [Medicago truncatula]	gi|356502708|ref|XM_003520111.1|	593	1.00E-166	PREDICTED: Glycine max auxin-induced protein 22B-like (LOC100800212), mRNA	sp|P32294|AX22B_VIGRR	320	8.00E-88	Auxin-induced protein 22B OS=Vigna radiata var. radiata GN=AUX22B PE=2 SV=1	--	--	--	--	--	K14484	8.00E-64	242	ath:AT1G04240	auxin-responsive protein IAA	GO:0006417//regulation of translation;GO:0006355//regulation of transcription, DNA-dependent;GO:0009734//auxin mediated signaling pathway	GO:0046983//protein dimerization activity	GO:0009536//plastid;GO:0005634//nucleus
Unigene18880_All	421	39	7.6441	37	7.4868	55	10.9232	7	1.293	21	3.7781	22	4.2539	1.298205427	0.811517794	gi|356573657|ref|XP_003554974.1|	276.2	1.00E-73	PREDICTED: uncharacterized protein LOC100817694 [Glycine max]	gi|356545635|ref|XM_003541195.1|	448	1.00E-123	PREDICTED: Glycine max uncharacterized protein LOC100811842 (LOC100811842), mRNA	--	--	--	--	--	--	--	--	--	--	--	--	--	--	0	0	0
Unigene1914_All	837	46	4.535	85	8.6511	126	12.5867	164	15.2372	70	6.3345	113	10.9901	-1.259043497	0.811525187	gi|356554662|ref|XP_003545663.1|	200.7	2.00E-50	PREDICTED: putative sodium-coupled neutral amino acid transporter 10-like [Glycine max]	gi|210145805|dbj|AK244496.1|	297	1.00E-77	Glycine max cDNA, clone: GMFL01-05-C19	--	--	--	--	--	--	--	--	--	K14207	5.00E-28	122	vvi:100258371	solute carrier family 38 (sodium-coupled neutral amino acid transporter), member 2	0	0	GO:0005886//plasma membrane;GO:0016021//integral to membrane
Unigene21619_All	333	17	4.2126	17	4.3489	31	7.7837	31	7.2394	46	10.4629	52	12.7119	-1.266999717	0.811573769	--	--	--	--	gi|359807665|ref|NM_001254242.1|	107	7.00E-21	Glycine max 26S proteasome non-ATPase regulatory subunit RPN12A-like (LOC100785835), mRNA	--	--	--	--	--	--	--	--	--	--	--	--	--	--	0	0	0
Unigene1885_All	958	91	7.8383	109	9.6925	75	6.5458	373	30.2782	185	14.6266	114	9.687	-1.215109069	0.811580106	gi|356498109|ref|XP_003517896.1|	210.7	2.00E-53	PREDICTED: uridine-cytidine kinase C-like [Glycine max]	gi|356498108|ref|XM_003517848.1|	361	9.00E-97	PREDICTED: Glycine max uridine-cytidine kinase C-like (LOC100797542), mRNA	--	--	--	--	--	--	--	--	--	--	--	--	--	--	GO:0016570//histone modification;GO:0016310//phosphorylation;GO:0048449//floral organ formation;GO:0006222//UMP biosynthetic process;GO:0009909//regulation of flower development	GO:0004849//uridine kinase activity;GO:0016773//phosphotransferase activity, alcohol group as acceptor;GO:0005524//ATP binding	GO:0009507//chloroplast
CL12760.Contig2_All	1728	74	3.5337	129	6.3595	199	9.6289	166	7.4705	145	6.3557	254	11.9658	-1.282709678	0.811580106	gi|357503001|ref|XP_003621789.1|	657.1	0	Metal tolerance protein [Medicago truncatula] >gi|355496804|gb|AES78007.1| Metal tolerance protein [Medicago truncatula]	gi|210143800|dbj|AK286582.1|	1554	0	Glycine max cDNA, clone: GMFL01-31-O02	sp|O80632|MTP11_ARATH	602	2.00E-172	Metal tolerance protein 11 OS=Arabidopsis thaliana GN=MTP11 PE=2 SV=1	PAB0462	102	2.00E-21	COG0053	Predicted Co/Zn/Cd cation transporters	K14709	2.00E-09	62.4	mtr:MTR_3g082050	solute carrier family 39 (zinc transporter), member 1/2/3	GO:0030026//cellular manganese ion homeostasis;GO:0010264//myo-inositol hexakisphosphate biosynthetic process;GO:0046688//response to copper ion;GO:0071421//manganese ion transmembrane transport;GO:0010042//response to manganese ion	GO:0010486//manganese:hydrogen antiporter activity	GO:0016021//integral to membrane;GO:0005774//vacuolar membrane;GO:0005770//late endosome;GO:0005794//Golgi apparatus;GO:0005634//nucleus
CL886.Contig14_All	2312	47	1.6775	17	0.6264	11	0.3978	8	0.2691	14	0.4586	13	0.4577	2.085901305	0.81159806	gi|356526605|ref|XP_003531907.1|	603.2	6.00E-171	PREDICTED: uncharacterized protein LOC100802139 [Glycine max]	gi|356526604|ref|XM_003531859.1|	916	0	PREDICTED: Glycine max uncharacterized protein LOC100802139 (LOC100802139), mRNA	sp|P55231|GLGL3_ARATH	323	2.00E-88	Glucose-1-phosphate adenylyltransferase large subunit 3, chloroplastic OS=Arabidopsis thaliana GN=APL3 PE=2 SV=2	all4645	184	4.00E-46	COG0448	ADP-glucose pyrophosphorylase	K00975	7.00E-115	413	gmx:100796717	glucose-1-phosphate adenylyltransferase [EC:2.7.7.27]	GO:0005978//glycogen biosynthetic process;GO:0019252//starch biosynthetic process	GO:0008878//glucose-1-phosphate adenylyltransferase activity	GO:0009507//chloroplast
Unigene38178_All	228	16	5.7907	21	7.8462	45	16.5024	17	5.7983	76	25.2473	29	10.3541	-1.252848151	0.811624464	gi|371940464|dbj|BAL45206.1|	58.9	2.00E-08	cytochrome P450 monooxygenase [Glycyrrhiza uralensis]	gi|357494954|ref|XM_003617718.1|	117	5.00E-24	Medicago truncatula Cytochrome P450 monooxygenase CYP72A59 (MTR_5g095230) mRNA, complete cds	--	--	--	--	--	--	--	--	--	--	--	--	--	--	0	0	0
Unigene33399_All	768	33	3.5457	75	8.3191	57	6.2056	112	11.3408	80	7.8898	63	6.6777	-1.284309473	0.811652979	--	--	--	--	gi|160688516|gb|AC202572.7|	61.9	9.00E-07	Medicago truncatula clone mth2-161l14, complete sequence	--	--	--	--	--	--	--	--	--	--	--	--	--	--	0	0	0
CL8683.Contig1_All	1584	357	18.5977	216	11.6165	90	4.7507	304	14.9247	92	4.3992	91	4.6767	1.217016241	0.811708954	gi|357450079|ref|XP_003595316.1|	608.6	9.00E-173	Adipocyte plasma membrane-associated protein [Medicago truncatula] >gi|355484364|gb|AES65567.1| Adipocyte plasma membrane-associated protein [Medicago truncatula]	gi|357450078|ref|XM_003595268.1|	991	0	Medicago truncatula Adipocyte plasma membrane-associated protein (MTR_2g042430) mRNA, complete cds	sp|P94111|STS1_ARATH	79	7.00E-15	Strictosidine synthase 1 OS=Arabidopsis thaliana GN=SS1 PE=2 SV=2	PA1293	236	1.00E-61	COG3386	Gluconolactonase	K01757	2.00E-15	82.4	ath:AT1G74010	strictosidine synthase [EC:4.3.3.2]	GO:0009058//biosynthetic process	GO:0016844//strictosidine synthase activity	0
Unigene24992_All	760	3983	432.4563	2282	255.7871	1172	128.9385	2905	297.2486	2074	206.6958	729	78.0844	1.156426313	0.811812456	--	--	--	--	--	--	--	--	--	--	--	--	--	--	--	--	--	--	--	--	--	--	0	0	0
CL13888.Contig1_All	1971	15110	632.5915	6182	267.1893	4763	202.0517	4538	179.0462	8853	340.2047	8044	332.2279	1.156266061	0.811891666	gi|351722359|ref|NP_001238009.1|	80.9	9.00E-14	protein disulfide isomerase-like protein precursor [Glycine max] >gi|49257109|dbj|BAD24712.1| protein disulfide isomerase-like protein [Glycine max]	gi|210145454|dbj|AK244145.1|	1725	0	Glycine max cDNA, clone: GMFL01-02-D11	sp|P29828|PDI_MEDSA	829	0	Protein disulfide-isomerase OS=Medicago sativa GN=PDI PE=2 SV=1	SPAC1F5.02	235	2.00E-61	COG0526	Thiol-disulfide isomerase and thioredoxins	K09580	0	891	gmx:100170705	protein disulfide-isomerase A1 [EC:5.3.4.1]	GO:0006662//glycerol ether metabolic process;GO:0048316//seed development;GO:0034976//response to endoplasmic reticulum stress;GO:0009651//response to salt stress;GO:0045454//cell redox homeostasis;GO:0043067//regulation of programmed cell death;GO:0010043//response to zinc ion;GO:0046686//response to cadmium ion;GO:0009790//embryo development	GO:0009055//electron carrier activity;GO:0016853//isomerase activity;GO:0004579//dolichyl-diphosphooligosaccharide-protein glycotransferase activity;GO:0015035//protein disulfide oxidoreductase activity	GO:0000327//lytic vacuole within protein storage vacuole;GO:0009505//plant-type cell wall;GO:0009579//thylakoid;GO:0009507//chloroplast;GO:0005783//endoplasmic reticulum;GO:0005886//plasma membrane
Unigene2303_All	454	494	89.7876	615	115.3974	1352	248.9943	1495	256.0782	690	115.1144	1313	235.4287	-1.171245533	0.811964539	--	--	--	--	gi|510357|emb|Z34899.1|	58	8.00E-06	V.sativa L. (PROTB) mRNA for cysteine proteinase	--	--	--	--	--	--	--	--	--	--	--	--	--	--	0	0	0
Unigene13948_All	413	102	20.3796	165	34.0338	151	30.57	314	59.1244	200	36.6789	222	43.7576	-1.190734665	0.811972988	gi|313148|emb|CAA48472.1|	181.4	3.00E-45	protein kinase [Medicago sativa]	gi|313147|emb|X68409.1|	351	4.00E-94	A.medicago MSK-3 mRNA for protein kinase	sp|P51139|MSK3_MEDSA	180	2.00E-46	Glycogen synthase kinase-3 homolog MsK-3 OS=Medicago sativa GN=MSK-3 PE=2 SV=2	--	--	--	--	--	K03083	3.00E-45	178	mtr:MTR_7g110060	glycogen synthase kinase 3 beta [EC:2.7.11.26]	GO:0006468//protein phosphorylation;GO:0009933//meristem structural organization	GO:0050321//tau-protein kinase activity;GO:0005524//ATP binding;GO:0004674//protein serine/threonine kinase activity	GO:0005829//cytosol
Unigene32612_All	702	20271	2382.7779	15197	1844.1548	17873	2128.7705	4914	544.3589	10056	1084.9871	13591	1576.0316	1.157112665	0.811997279	gi|351727487|ref|NP_001238442.1|	82	9.00E-15	homeodomain-leucine zipper protein 56 [Glycine max] >gi|6091551|gb|AAF01764.2|AF184277_1 homeodomain-leucine zipper protein 56 [Glycine max]	gi|210143559|dbj|AK286341.1|	121	1.00E-24	Glycine max cDNA, clone: GMFL01-26-F05	sp|P46668|ATHB6_ARATH	49.7	2.00E-06	Homeobox-leucine zipper protein ATHB-6 OS=Arabidopsis thaliana GN=ATHB-6 PE=1 SV=1	--	--	--	--	--	K09338	4.00E-06	49.7	ath:AT2G22430	homeobox-leucine zipper protein	GO:0006355//regulation of transcription, DNA-dependent	GO:0003700//sequence-specific DNA binding transcription factor activity;GO:0000976//transcription regulatory region sequence-specific DNA binding	GO:0005634//nucleus
Unigene9943_All	496	39	6.4883	43	7.3852	37	6.2372	95	14.8946	117	17.8665	81	13.2939	-1.242482859	0.812037413	gi|357460643|ref|XP_003600603.1|	95.5	3.00E-19	Intracellular protease [Medicago truncatula] >gi|355489651|gb|AES70854.1| Intracellular protease [Medicago truncatula]	gi|357460642|ref|XM_003600555.1|	274	8.00E-71	Medicago truncatula Intracellular protease (MTR_3g064140) mRNA, complete cds	sp|Q9M8R4|DJ1D_ARATH	173	4.00E-44	Protein DJ-1 homolog D OS=Arabidopsis thaliana GN=DJ1D PE=1 SV=1	BMEI0793	106	2.00E-23	COG0693	Putative intracellular protease/amidase	--	--	--	--	--	GO:0006508//proteolysis	GO:0016798//hydrolase activity, acting on glycosyl bonds;GO:0008233//peptidase activity	GO:0005737//cytoplasm
Unigene29761_All	450	34	6.2346	44	8.3295	49	9.1044	43	7.4309	86	14.4751	124	22.4316	-1.245199271	0.812077546	--	--	--	--	--	--	--	--	--	--	--	--	--	--	--	--	--	--	--	--	--	--	0	0	0
Unigene17794_All	599	45	6.1991	68	9.6707	110	15.3545	108	14.0212	133	16.8175	99	13.4542	-1.251982276	0.812097612	gi|388491378|gb|AFK33755.1|	80.1	2.00E-14	unknown [Medicago truncatula]	gi|189162619|dbj|AP009842.1|	81.8	8.00E-13	Lotus japonicus genomic DNA, chromosome 6, clone: LjT34E09, TM1374b, complete sequence	--	--	--	--	--	--	--	--	--	K11982	6.00E-14	75.5	gmx:100813674	E3 ubiquitin-protein ligase RNF115/126 [EC:6.3.2.19]	0	0	0
Unigene40994_All	1106	35	2.6113	54	4.1593	33	2.4948	62	4.3594	159	10.8888	62	4.5634	-1.338542781	0.812105005	gi|356530804|ref|XP_003533970.1|	515.4	7.00E-145	PREDICTED: anthocyanidin 5,3-O-glucosyltransferase-like [Glycine max]	gi|356530803|ref|XM_003533922.1|	375	1.00E-101	PREDICTED: Glycine max anthocyanidin 5,3-O-glucosyltransferase-like (LOC100807122), mRNA	sp|Q4R1I9|ANGLT_ROSHC	307	8.00E-84	Anthocyanidin 5,3-O-glucosyltransferase OS=Rosa hybrid cultivar GN=RhGT1 PE=2 SV=1	YPO2725	70.5	5.00E-12	COG3501	Uncharacterized protein conserved in bacteria	K13263	8.00E-86	315	gmx:100101902	isoflavone 7-O-glucosyltransferase [EC:2.4.1.170]	0	GO:0035251//UDP-glucosyltransferase activity	0
Unigene39744_All	368	13	2.915	1	0.2315	3	0.6816	0	0	106	21.817	0	0	-1.320244381	0.812144082	gi|5106924|gb|AAD39890.1|AF106929_1	113.6	9.00E-25	putative cell wall protein [Medicago truncatula]	gi|5106923|gb|AF106929.1|	268	4.00E-69	Medicago truncatula putative cell wall protein (AM1) mRNA, complete cds	sp|Q7XYY2|MED25_ARATH	45.8	6.00E-06	Mediator of RNA polymerase II transcription subunit 25 OS=Arabidopsis thaliana GN=MED25 PE=1 SV=1	--	--	--	--	--	--	--	--	--	--	0	0	0
Unigene37910_All	483	37	6.3212	55	9.7005	85	14.7143	56	9.0163	101	15.8384	120	20.2248	-1.249238646	0.812218012	--	--	--	--	gi|224922964|gb|AC235200.1|	176	1.00E-41	Glycine max strain Williams 82 clone GM_WBb0014O04, complete sequence	--	--	--	--	--	--	--	--	--	--	--	--	--	--	0	0	0
CL2114.Contig1_All	1768	63	2.9404	261	12.5758	228	10.7825	96	4.2226	182	7.797	217	9.9914	-1.319177858	0.812278212	gi|357474633|ref|XP_003607601.1|	714.9	0	Feruloyl esterase A [Medicago truncatula] >gi|355508656|gb|AES89798.1| Feruloyl esterase A [Medicago truncatula]	gi|292756481|dbj|AK337339.1|	714	0	Lotus japonicus cDNA, clone: LjFL1-056-DB12, HTC	sp|Q9SJI7|PLA20_ARATH	533	2.00E-151	Phospholipase A1-IIdelta OS=Arabidopsis thaliana GN=At2g42690 PE=1 SV=1	YPO2725	69.3	2.00E-11	COG3501	Uncharacterized protein conserved in bacteria	K01058	1.00E-41	169	gmx:100800549	phospholipase A1 [EC:3.1.1.32]	GO:0009750//response to fructose stimulus;GO:0009651//response to salt stress;GO:0009650//UV protection;GO:0016117//carotenoid biosynthetic process;GO:0071493//cellular response to UV-B;GO:0019375//galactolipid biosynthetic process;GO:0006833//water transport;GO:0019761//glucosinolate biosynthetic process;GO:0019344//cysteine biosynthetic process;GO:0016036//cellular response to phosphate starvat…	GO:0008970//phosphatidylcholine 1-acylhydrolase activity;GO:0004806//triglyceride lipase activity	GO:0009507//chloroplast
Unigene66399_All	682	56	6.7756	127	15.8634	115	14.0988	188	21.4368	104	11.5501	127	15.159	-1.244029834	0.812336299	gi|356544570|ref|XP_003540722.1|	147.5	1.00E-34	PREDICTED: scarecrow-like protein 9-like [Glycine max]	gi|356541219|ref|XM_003539030.1|	157	2.00E-35	PREDICTED: Glycine max scarecrow-like protein 14-like (LOC100793210), mRNA	--	--	--	--	--	--	--	--	--	--	--	--	--	--	GO:0006355//regulation of transcription, DNA-dependent	0	0
Unigene6975_All	1264	105	6.8547	212	14.2878	155	10.2531	252	15.5039	345	20.6732	190	12.2365	-1.235284443	0.812345804	gi|359806166|ref|NP_001241454.1|	118.6	2.00E-25	uncharacterized protein LOC100800221 [Glycine max]	gi|357456772|ref|XM_003598619.1|	151	2.00E-33	Medicago truncatula NBS-LRR disease resistance-like protein (MTR_3g019040) mRNA, complete cds	sp|Q9LRR5|DRL21_ARATH	53.9	2.00E-07	Putative disease resistance protein At3g14460 OS=Arabidopsis thaliana GN=At3g14460 PE=3 SV=1	--	--	--	--	--	K02183	4.00E-09	60.8	ath:AT5G57580	calmodulin	GO:0006952//defense response	GO:0043531//ADP binding	0
CL10619.Contig2_All	3311	479	11.9377	235	6.0462	249	6.2879	29	0.6811	241	5.5131	358	8.8019	1.255900053	0.812370095	gi|356495368|ref|XP_003516550.1|	1550	0	PREDICTED: uncharacterized protein LOC100809766 [Glycine max]	gi|356495367|ref|XM_003516502.1|	2900	0	PREDICTED: Glycine max uncharacterized protein LOC100809766 (LOC100809766), mRNA	sp|P46869|FLA10_CHLRE	229	6.00E-60	Kinesin-like protein FLA10 OS=Chlamydomonas reinhardtii GN=FLA10 PE=1 SV=1	YBL063w	201	7.00E-51	COG5059	Kinesin-like protein	K11498	1.00E-81	303	aly:ARALYDRAFT_478343	centromeric protein E	GO:0007018//microtubule-based movement	GO:0005524//ATP binding;GO:0003777//microtubule motor activity	GO:0005875//microtubule associated complex;GO:0005874//microtubule
CL8159.Contig1_All	1621	45	2.2907	79	4.1516	61	3.1464	228	10.938	85	3.9717	55	2.762	-1.362617897	0.812379601	gi|356497659|ref|XP_003517677.1|	585.5	9.00E-166	PREDICTED: LOW QUALITY PROTEIN: inositol-tetrakisphosphate 1-kinase 1-like [Glycine max]	gi|292747403|dbj|AK337220.1|	884	0	Lotus japonicus cDNA, clone: LjFL1-050-CA11, HTC	sp|Q84Y01|ITPK1_MAIZE	379	4.00E-105	Inositol-tetrakisphosphate 1-kinase 1 OS=Zea mays GN=ITPK1 PE=2 SV=1	--	--	--	--	--	K00913	1.00E-162	571	gmx:100794373	inositol-1,3,4-trisphosphate 5/6-kinase / inositol-tetrakisphosphate 1-kinase [EC:2.7.1.159 2.7.1.134]	GO:0016310//phosphorylation;GO:0032957//inositol trisphosphate metabolic process	GO:0052726//inositol-1,3,4-trisphosphate 5-kinase activity;GO:0047325//inositol tetrakisphosphate 1-kinase activity;GO:0005524//ATP binding;GO:0000287//magnesium ion binding;GO:0052725//inositol-1,3,4-trisphosphate 6-kinase activity	GO:0005622//intracellular
Unigene29285_All	1114	88	6.5184	213	16.2881	52	3.9029	196	13.6823	336	22.845	136	9.9381	-1.248604536	0.812414453	gi|357465975|ref|XP_003603272.1|	463	4.00E-129	hypothetical protein MTR_3g105780 [Medicago truncatula] >gi|355492320|gb|AES73523.1| hypothetical protein MTR_3g105780 [Medicago truncatula] >gi|388499372|gb|AFK37752.1| unknown [Medicago truncatula]	gi|189163130|dbj|AP010364.1|	492	1.00E-136	Lotus japonicus genomic DNA, chromosome 1, clone: LjT37F06, TM1931, complete sequence	--	--	--	--	--	--	--	--	--	K14325	6.00E-07	53.5	gmx:100783566	RNA-binding protein with serine-rich domain 1	0	0	GO:0005634//nucleus
Unigene29383_All	888	54	5.0179	103	9.881	89	8.38	120	10.5089	160	13.6472	129	11.8257	-1.257149234	0.812425014	gi|356509281|ref|XP_003523379.1|	286.6	3.00E-76	PREDICTED: cyclic nucleotide-gated ion channel 1-like [Glycine max]	gi|356509280|ref|XM_003523331.1|	617	1.00E-174	PREDICTED: Glycine max cyclic nucleotide-gated ion channel 1-like (LOC100817516), mRNA	sp|O65717|CNGC1_ARATH	214	4.00E-56	Cyclic nucleotide-gated ion channel 1 OS=Arabidopsis thaliana GN=CNGC1 PE=1 SV=1	--	--	--	--	--	K05391	3.00E-77	286	gmx:100817516	cyclic nucleotide gated channel, other eukaryote	GO:0006816//calcium ion transport;GO:0055085//transmembrane transport;GO:0006813//potassium ion transport	GO:0030551//cyclic nucleotide binding;GO:0005242//inward rectifier potassium channel activity;GO:0005221//intracellular cyclic nucleotide activated cation channel activity;GO:0005516//calmodulin binding	GO:0005886//plasma membrane;GO:0016021//integral to membrane
CL4086.Contig1_All	1231	97	6.5022	180	12.4564	263	17.8635	109	6.8858	330	20.3045	291	19.2436	-1.25121612	0.812425014	gi|388507624|gb|AFK41878.1|	452.6	6.00E-126	unknown [Medicago truncatula]	gi|356538800|ref|XM_003537841.1|	462	1.00E-127	PREDICTED: Glycine max BURP domain-containing protein 3-like (LOC100800777), mRNA	sp|Q942D4|BURP3_ORYSJ	194	7.00E-50	BURP domain-containing protein 3 OS=Oryza sativa subsp. japonica GN=BURP3 PE=2 SV=1	--	--	--	--	--	--	--	--	--	--	0	0	0
CL4326.Contig1_All	2084	31635	1252.6093	17496	715.1838	10030	402.4127	25701	959.0463	13145	477.7485	6103	238.3945	1.165574864	0.812450362	gi|356531168|ref|XP_003534150.1|	816.2	0	PREDICTED: MATE efflux family protein DTX1-like [Glycine max]	gi|356531167|ref|XM_003534102.1|	1495	0	PREDICTED: Glycine max MATE efflux family protein DTX1-like (LOC100815319), mRNA	sp|Q9SIA4|MATE5_ARATH	419	2.00E-117	MATE efflux family protein 5 OS=Arabidopsis thaliana GN=DTXL1 PE=3 SV=1	SPCC4B3.13	288	3.00E-77	COG0534	Na+-driven multidrug efflux pump	K03327	0	816	gmx:100815319	multidrug resistance protein, MATE family	GO:0006855//drug transmembrane transport;GO:0009624//response to nematode	GO:0015297//antiporter activity;GO:0015238//drug transmembrane transporter activity	GO:0005886//plasma membrane
Unigene13552_All	1350	114	6.9681	191	12.0525	73	4.5212	309	17.7997	323	18.122	222	13.3866	-1.23803078	0.812485214	gi|224086347|ref|XP_002307857.1|	163.7	6.00E-39	predicted protein [Populus trichocarpa] >gi|222853833|gb|EEE91380.1| predicted protein [Populus trichocarpa]	gi|224923093|gb|AC235329.1|	107	3.00E-20	Glycine max strain Williams 82 clone GM_WBb0082B18, complete sequence	--	--	--	--	--	--	--	--	--	--	--	--	--	--	GO:0044763;GO:1901700;GO:0050794//regulation of cellular process;GO:0006950//response to stress	0	0
CL3587.Contig11_All	1539	338	18.1227	99	5.4799	90	4.8896	85	4.295	738	36.3207	1598	84.5257	-1.202726833	0.812497888	gi|356525985|ref|XP_003531600.1|	885.9	0	PREDICTED: linoleate 9S-lipoxygenase-like [Glycine max]	gi|356525984|ref|XM_003531552.1|	1267	0	PREDICTED: Glycine max linoleate 9S-lipoxygenase-like (LOC100816880), mRNA	sp|P09186|LOX3_SOYBN	846	0	Seed linoleate 9S-lipoxygenase-3 OS=Glycine max GN=LOX1.3 PE=1 SV=1	--	--	--	--	--	K15718	0	824	mtr:MTR_2g099570	linoleate 9S-lipoxygenase [EC:1.13.11.58]	GO:0031408//oxylipin biosynthetic process;GO:0055114//oxidation-reduction process	GO:0005506//iron ion binding;GO:0016165//lipoxygenase activity	GO:0005737//cytoplasm
CL12204.Contig2_All	1813	102	4.6425	161	7.5649	262	12.0829	183	7.8495	213	8.8985	373	16.7479	-1.2660482	0.812508449	gi|356548252|ref|XP_003542517.1|	904	0	PREDICTED: glucan 1,3-beta-glucosidase A-like [Glycine max]	gi|356548251|ref|XM_003542469.1|	1528	0	PREDICTED: Glycine max glucan 1,3-beta-glucosidase A-like (LOC100790619), mRNA	--	--	--	--	YOR190w	130	1.00E-29	COG2730	Endoglucanase	--	--	--	--	--	GO:0005975//carbohydrate metabolic process	GO:0004553//hydrolase activity, hydrolyzing O-glycosyl compounds;GO:0030674//protein binding, bridging;GO:0051015//actin filament binding	0
CL2955.Contig3_All	505	43	7.0262	74	12.4829	82	13.5766	117	18.017	91	13.6485	113	18.2154	-1.242708447	0.812562312	gi|357473773|ref|XP_003607171.1|	151.4	6.00E-36	High-affinity nickel-transport family protein, putative [Medicago truncatula] >gi|355508226|gb|AES89368.1| High-affinity nickel-transport family protein, putative [Medicago truncatula] >gi|388496636|gb|AFK36384.1| unknown [Medicago truncatula]	gi|356544921|ref|XM_003540848.1|	389	1.00E-105	PREDICTED: Glycine max uncharacterized protein LOC100799220 (LOC100799220), mRNA	--	--	--	--	--	--	--	--	--	--	--	--	--	--	GO:0000394//RNA splicing, via endonucleolytic cleavage and ligation;GO:0006824//cobalt ion transport;GO:0009220//pyrimidine ribonucleotide biosynthetic process;GO:0010050//vegetative phase change;GO:0009086//methionine biosynthetic process;GO:0035444//nickel cation transmembrane transport;GO:0009616//virus induced gene silencing	GO:0015099//nickel cation transmembrane transporter activity;GO:0015087//cobalt ion transmembrane transporter activity;GO:0046872//metal ion binding	GO:0016021//integral to membrane;GO:0005886//plasma membrane
CL7848.Contig1_All	617	71	9.4955	133	18.363	151	20.4626	128	16.1329	172	21.1144	222	29.2899	-1.223882781	0.812618287	gi|462416729|gb|EMJ21466.1|	229.2	3.00E-59	hypothetical protein PRUPE_ppa001015mg [Prunus persica]	gi|356524359|ref|XM_003530749.1|	75.8	5.00E-11	PREDICTED: Glycine max disease resistance protein RPM1-like (LOC100782327), mRNA	sp|Q39214|RPM1_ARATH	139	1.00E-33	Disease resistance protein RPM1 OS=Arabidopsis thaliana GN=RPM1 PE=1 SV=1	--	--	--	--	--	K13457	2.00E-44	176	vvi:100252764	disease resistance protein RPM1	0	0	0
Unigene36017_All	627	39	5.1327	51	6.9291	68	9.068	108	13.395	107	12.9257	81	10.5164	-1.258407145	0.812637298	gi|357507455|ref|XP_003624016.1|	217.2	1.00E-55	Disease resistance protein RGA2 [Medicago truncatula] >gi|124360485|gb|ABN08495.1| Disease resistance protein [Medicago truncatula] >gi|355499031|gb|AES80234.1| Disease resistance protein RGA2 [Medicago truncatula]	gi|357491758|ref|XM_003616119.1|	184	7.00E-44	Medicago truncatula Disease resistance protein RGA2 (MTR_5g076840) mRNA, complete cds	sp|Q9C646|RX24L_ARATH	58.2	4.00E-09	Probable disease resistance protein RXW24L OS=Arabidopsis thaliana GN=RXW24L PE=2 SV=1	--	--	--	--	--	K03013	3.00E-09	59.7	vvi:100258335	DNA-directed RNA polymerases I, II, and III subunit RPABC1	GO:0006952//defense response	GO:0043531//ADP binding	0
Unigene14107_All	304	19	5.1573	24	6.7253	37	10.1765	47	12.023	56	13.9525	41	10.979	-1.256099679	0.812651027	gi|356531395|ref|XP_003534263.1|	95.5	2.00E-19	PREDICTED: uncharacterized protein At5g65660-like [Glycine max]	gi|356531394|ref|XM_003534215.1|	163	1.00E-37	PREDICTED: Glycine max uncharacterized protein LOC100784673 (LOC100784673), mRNA	sp|Q9LSK9|Y5566_ARATH	89	6.00E-19	Uncharacterized protein At5g65660 OS=Arabidopsis thaliana GN=At5g65660 PE=1 SV=1	--	--	--	--	--	--	--	--	--	--	0	0	GO:0005634//nucleus;GO:0005886//plasma membrane
Unigene29386_All	941	111	9.7337	162	14.6657	105	9.3297	412	34.0483	254	20.4447	154	13.3224	-1.215590212	0.812687992	gi|357508987|ref|XP_003624782.1|	244.6	1.00E-63	Protein TRANSPARENT TESTA [Medicago truncatula] >gi|355499797|gb|AES81000.1| Protein TRANSPARENT TESTA [Medicago truncatula]	gi|357508986|ref|XM_003624734.1|	444	1.00E-122	Medicago truncatula Protein TRANSPARENT TESTA (MTR_7g087410) mRNA, complete cds	sp|Q9LYT3|TT12_ARATH	133	2.00E-31	Protein TRANSPARENT TESTA 12 OS=Arabidopsis thaliana GN=TT12 PE=2 SV=1	SPCC4B3.13	76.6	6.00E-14	COG0534	Na+-driven multidrug efflux pump	K03327	1.00E-64	244	mtr:MTR_7g087410	multidrug resistance protein, MATE family	GO:0006855//drug transmembrane transport	GO:0015297//antiporter activity;GO:0015238//drug transmembrane transporter activity	GO:0016020//membrane
Unigene55457_All	918	38	3.4158	71	6.5886	74	6.74	83	7.0311	123	10.1484	90	7.9809	-1.295896947	0.81269961	gi|357519149|ref|XP_003629863.1|	331.6	1.00E-89	Aquaporin NIP1-2 [Medicago truncatula] >gi|355523885|gb|AET04339.1| Aquaporin NIP1-2 [Medicago truncatula]	gi|356510984|ref|XM_003524164.1|	494	1.00E-137	PREDICTED: Glycine max nodulin-26-like (LOC100813448), mRNA	sp|P08995|NO26_SOYBN	287	5.00E-78	Nodulin-26 OS=Glycine max PE=1 SV=2	SP1778	102	7.00E-22	COG0580	Glycerol uptake facilitator and related permeases (Major Intrinsic Protein Family)	K09874	6.00E-70	262	ath:AT4G18910	aquaporin NIP	GO:0006810//transport	GO:0005215//transporter activity	GO:0016021//integral to membrane
Unigene13972_All	718	59	6.7807	100	11.8646	73	8.5009	153	16.5712	179	18.8827	115	13.0384	-1.25328706	0.812722845	gi|217075554|gb|ACJ86137.1|	145.6	7.00E-34	unknown [Medicago truncatula] >gi|388491016|gb|AFK33574.1| unknown [Medicago truncatula]	gi|356517645|ref|XM_003527450.1|	123	3.00E-25	PREDICTED: Glycine max uncharacterized protein LOC100795374, transcript variant 2 (LOC100795374), mRNA	--	--	--	--	--	--	--	--	--	--	--	--	--	--	0	0	0
CL3917.Contig3_All	882	23	2.1518	131	12.6526	37	3.5075	49	4.3203	89	7.6429	52	4.7994	-1.376667541	0.812798886	gi|356522172|ref|XP_003529722.1|	141	2.00E-32	PREDICTED: probable sulfate transporter 3.4-like [Glycine max]	gi|356526154|ref|XM_003531637.1|	216	3.00E-53	PREDICTED: Glycine max probable sulfate transporter 3.4-like (LOC100817604), mRNA	sp|Q9LW86|SUT34_ARATH	122	4.00E-28	Probable sulfate transporter 3.4 OS=Arabidopsis thaliana GN=SULTR3;4 PE=2 SV=1	--	--	--	--	--	--	--	--	--	--	GO:0006810//transport	GO:0015116//sulfate transmembrane transporter activity	GO:0009506//plasmodesma
CL13916.Contig1_All	208	29	11.5048	9	3.686	18	7.2357	19	7.1036	10	3.6414	9	3.5223	1.274486065	0.812823178	gi|356565224|ref|XP_003550842.1|	137.9	4.00E-32	PREDICTED: transcriptional corepressor LEUNIG-like [Glycine max]	gi|356565223|ref|XM_003550794.1|	285	8.00E-75	PREDICTED: Glycine max transcriptional corepressor LEUNIG-like (LOC100801265), mRNA	sp|Q9FUY2|LEUNG_ARATH	113	3.00E-26	Transcriptional corepressor LEUNIG OS=Arabidopsis thaliana GN=LUG PE=1 SV=2	all0284_3	48.9	2.00E-06	COG2319	FOG: WD40 repeat	K12662	8.00E-07	50.1	vvi:100243602	U4/U6 small nuclear ribonucleoprotein PRP4	GO:0006346//methylation-dependent chromatin silencing;GO:0007267//cell-cell signaling;GO:0007155//cell adhesion;GO:0045010//actin nucleation;GO:0080001//mucilage extrusion from seed coat;GO:0009855//determination of bilateral symmetry;GO:0010051//xylem and phloem pattern formation;GO:0048507//meristem development;GO:0010090//trichome morphogenesis;GO:0006306//DNA methylation;GO:0048765//root hair…	GO:0046982//protein heterodimerization activity	GO:0005737//cytoplasm;GO:0005634//nucleus
CL1595.Contig1_All	543	26	3.9511	36	5.6478	38	5.8513	21	3.0075	71	9.9036	106	15.8912	-1.280895256	0.812826346	gi|357468081|ref|XP_003604325.1|	211.8	4.00E-54	Transcription factor bHLH25 [Medicago truncatula] >gi|355505380|gb|AES86522.1| Transcription factor bHLH25 [Medicago truncatula]	gi|292787260|dbj|AK338827.1|	194	7.00E-47	Lotus japonicus cDNA, clone: LjFL3-014-AA10, HTC	sp|Q1PF17|BH018_ARATH	130	5.00E-31	Transcription factor bHLH18 OS=Arabidopsis thaliana GN=BHLH18 PE=2 SV=1	--	--	--	--	--	K13422	2.00E-13	73.6	vvi:100250607	transcription factor MYC2	0	GO:0016491//oxidoreductase activity;GO:0046983//protein dimerization activity	0
Unigene19766_All	236	15	5.2447	36	12.9947	46	16.2972	29	9.5559	31	9.9492	53	18.2816	-1.263983872	0.812870704	gi|357443491|ref|XP_003592023.1|	30	3.00E-10	30S ribosomal protein S1 [Medicago truncatula] >gi|355481071|gb|AES62274.1| 30S ribosomal protein S1 [Medicago truncatula]	gi|356502336|ref|XM_003519928.1|	91.7	3.00E-16	PREDICTED: Glycine max type I inositol-1,4,5-trisphosphate 5-phosphatase 1-like (LOC100801663), mRNA	sp|Q84MA2|IP5P1_ARATH	52.8	5.00E-08	Type I inositol 1,4,5-trisphosphate 5-phosphatase 1 OS=Arabidopsis thaliana GN=IP5P1 PE=1 SV=2	--	--	--	--	--	--	--	--	--	--	0	0	0
Unigene25815_All	304	63	17.1006	115	32.2256	87	23.9284	190	48.6035	134	33.3862	137	36.6858	-1.209940777	0.813002721	gi|356543102|ref|XP_003540002.1|	121.7	3.00E-27	PREDICTED: probable alpha,alpha-trehalose-phosphate synthase [UDP-forming] 7-like [Glycine max]	gi|357474644|ref|XM_003607559.1|	311	2.00E-82	Medicago truncatula Trehalose synthase-like protein (MTR_4g080160) mRNA, complete cds	sp|Q9LMI0|TPS7_ARATH	91.7	9.00E-20	Probable alpha,alpha-trehalose-phosphate synthase [UDP-forming] 7 OS=Arabidopsis thaliana GN=TPS7 PE=1 SV=1	--	--	--	--	--	K16055	2.00E-28	121	gmx:100811463	trehalose 6-phosphate synthase/phosphatase [EC:2.4.1.15 3.1.3.12]	GO:0005992//trehalose biosynthetic process	GO:0003825//alpha,alpha-trehalose-phosphate synthase (UDP-forming) activity;GO:0004805//trehalose-phosphatase activity	0
CL7489.Contig1_All	2030	71	2.8861	99	4.1545	128	5.2721	99	3.7925	139	5.1863	318	12.7521	-1.327592232	0.81303018	gi|356524900|ref|XP_003531066.1|	915.6	0	PREDICTED: reticuline oxidase-like protein-like [Glycine max]	gi|356524899|ref|XM_003531018.1|	1443	0	PREDICTED: Glycine max reticuline oxidase-like protein-like (LOC100796809), mRNA	sp|Q9SVG4|RETOL_ARATH	647	0	Reticuline oxidase-like protein OS=Arabidopsis thaliana GN=At4g20830 PE=1 SV=2	BS_yvdP	163	9.00E-40	COG0277	FAD/FMN-containing dehydrogenases	K00279	2.00E-06	52.8	gmx:100777568	cytokinin dehydrogenase [EC:1.5.99.12]	GO:0006979//response to oxidative stress;GO:0055114//oxidation-reduction process	GO:0050660//flavin adenine dinucleotide binding;GO:0008762//UDP-N-acetylmuramate dehydrogenase activity;GO:0050468	GO:0009505//plant-type cell wall;GO:0005773//vacuole;GO:0005886//plasma membrane;GO:0048046//apoplast;GO:0005739//mitochondrion
Unigene41345_All	587	23	3.2332	24	3.483	30	4.2732	34	4.5043	91	11.7419	56	7.7661	-1.307776439	0.813053415	gi|377823737|ref|NP_001235820.1|	286.2	2.00E-76	MYB transcription factor MYB185 [Glycine max] >gi|110931684|gb|ABH02841.1| MYB transcription factor MYB185 [Glycine max]	gi|377823736|ref|NM_001248891.1|	533	1.00E-149	Glycine max MYB transcription factor MYB185 (MYB185), mRNA	sp|Q9SZP1|MYB4_ARATH	218	1.00E-57	Transcription repressor MYB4 OS=Arabidopsis thaliana GN=MYB4 PE=1 SV=1	ECU11g1690	103	3.00E-22	COG5147	Myb superfamily proteins, including transcription factors and mRNA splicing factors	K09422	2.00E-77	286	gmx:778044	myb proto-oncogene protein, plant	0	GO:0003677//DNA binding;GO:0003682//chromatin binding	0
CL7097.Contig2_All	449	13	2.3891	26	4.9329	42	7.8212	5	0.866	17	2.8677	81	14.6855	-1.361708755	0.813078762	gi|351724303|ref|NP_001236797.1|	184.1	5.00E-46	flavanone 3-hydroxylase [Glycine max] >gi|51039637|gb|AAT94365.1| flavanone 3-hydroxylase [Glycine max] >gi|51556891|gb|AAU06216.1| flavanone 3-hydroxylase [Glycine max] >gi|51556893|gb|AAU06217.1| flavanone 3-hydroxylase [Glycine max] >gi|67846368|gb|AAY82085.1| flavanone 3-hydroxylase [Glycine max] >gi|225194713|gb|ACN81825.1| flavanone 3-hydroxylase [Glycine max]	gi|333102360|gb|HM204483.1|	210	9.00E-52	Onobrychis viciifolia flavanone 3-hydroxylase mRNA, complete cds	sp|Q07353|FL3H_PETHY	164	3.00E-41	Naringenin,2-oxoglutarate 3-dioxygenase (Fragment) OS=Petunia hybrida GN=AN3 PE=1 SV=1	PA0147	50.4	1.00E-06	COG3491	Isopenicillin N synthase and related dioxygenases	K00475	6.00E-47	184	gmx:732548	naringenin 3-dioxygenase [EC:1.14.11.9]	GO:0055114//oxidation-reduction process	GO:0045486//naringenin 3-dioxygenase activity	0
CL5745.Contig4_All	735	44	4.9398	441	51.1126	51	5.8016	68	7.1946	145	14.9423	123	13.6229	-1.27085163	0.813096717	gi|356530050|ref|XP_003533597.1|	440.7	1.00E-122	PREDICTED: probable polygalacturonase-like [Glycine max]	gi|356530049|ref|XM_003533549.1|	971	0	PREDICTED: Glycine max probable polygalacturonase-like (LOC100776827), mRNA	sp|A7PZL3|PGLR_VITVI	346	9.00E-96	Probable polygalacturonase OS=Vitis vinifera GN=GSVIVT00026920001 PE=1 SV=1	CAC0355	90.1	3.00E-18	COG5434	Endopolygalacturonase	K01184	7.00E-13	72.4	ath:AT5G17200	polygalacturonase [EC:3.2.1.15]	GO:0005975//carbohydrate metabolic process	GO:0004650//polygalacturonase activity	GO:0005576//extracellular region
CL8596.Contig2_All	336	15	3.6838	28	7.099	18	4.4792	63	14.581	38	8.5661	16	3.8764	-1.289985397	0.813103054	gi|356544287|ref|XP_003540585.1|	36.2	2.00E-33	PREDICTED: uncharacterized protein LOC100815407 [Glycine max]	gi|356544286|ref|XM_003540537.1|	210	7.00E-52	PREDICTED: Glycine max uncharacterized protein LOC100815407 (LOC100815407), mRNA	--	--	--	--	--	--	--	--	--	--	--	--	--	--	0	0	GO:0009506//plasmodesma
CL12560.Contig2_All	1901	126	5.4693	113	5.0638	184	8.0929	100	4.0908	202	8.0483	634	27.1492	-1.25970914	0.813192825	gi|356510748|ref|XP_003524096.1|	885.2	0	PREDICTED: phospholipase A1-Ibeta2, chloroplastic-like [Glycine max]	gi|356510747|ref|XM_003524048.1|	523	1.00E-145	PREDICTED: Glycine max phospholipase A1-Ibeta2, chloroplastic-like (LOC100778514), mRNA	sp|O23522|PLA14_ARATH	587	8.00E-168	Phospholipase A1-Ibeta2, chloroplastic OS=Arabidopsis thaliana GN=At4g16820 PE=1 SV=2	sll0482	70.9	7.00E-12	COG3675	Predicted lipase	K01058	2.00E-94	345	rcu:RCOM_1607830	phospholipase A1 [EC:3.1.1.32]	GO:0006629//lipid metabolic process;GO:0009693//ethylene biosynthetic process	GO:0008970//phosphatidylcholine 1-acylhydrolase activity;GO:0047714//galactolipase activity;GO:0004806//triglyceride lipase activity	GO:0009507//chloroplast
CL9046.Contig1_All	679	361	43.8715	224	28.1031	144	17.7321	161	18.4393	184	20.5251	151	18.1033	1.205572116	0.813287877	gi|357468373|ref|XP_003604471.1|	198.7	6.00E-50	hypothetical protein MTR_4g012810 [Medicago truncatula] >gi|355505526|gb|AES86668.1| hypothetical protein MTR_4g012810 [Medicago truncatula]	gi|447219061|gb|KC218715.1|	240	2.00E-60	Vicia faba clone NAC-VF-143 microsatellite sequence	sp|Q9LJ64|PLRX1_ARATH	50.1	1.00E-06	Pollen-specific leucine-rich repeat extensin-like protein 1 OS=Arabidopsis thaliana GN=PEX1 PE=2 SV=1	--	--	--	--	--	--	--	--	--	--	0	0	GO:0005634//nucleus;GO:0009507//chloroplast
CL2126.Contig2_All	776	178	18.928	251	27.5543	382	41.1595	370	37.0789	410	40.0183	519	54.4448	-1.211967126	0.813300551	gi|358249134|ref|NP_001240254.1|	297.7	1.00E-79	uncharacterized protein LOC100782451 [Glycine max]	gi|402794298|ref|NM_001253325.2|	654	0	Glycine max 28 kDa heat- and acid-stable phosphoprotein-like (LOC100782451), mRNA	sp|B2ZX90|FAS1_ORYSJ	49.3	2.00E-06	Chromatin assembly factor 1 subunit FSM OS=Oryza sativa subsp. japonica GN=FSM PE=2 SV=1	--	--	--	--	--	K13091	3.00E-06	50.4	vvi:100243992	RNA-binding protein 39	0	0	0
Unigene33419_All	1049	560	44.0512	846	68.7023	1586	126.4143	1230	91.1836	1393	100.5801	1402	108.7986	-1.185448335	0.813312168	gi|357442689|ref|XP_003591622.1|	231.1	2.00E-59	hypothetical protein MTR_1g089890 [Medicago truncatula] >gi|355480670|gb|AES61873.1| hypothetical protein MTR_1g089890 [Medicago truncatula]	gi|402766755|ref|NM_001248817.2|	69.9	5.00E-09	Glycine max uncharacterized LOC100306231 (LOC100306231), mRNA	--	--	--	--	--	--	--	--	--	--	--	--	--	--	0	0	0
CL7067.Contig2_All	1423	35	2.0296	67	4.0109	140	8.2261	19	1.0383	73	3.8856	192	10.9837	-1.385486361	0.813342796	gi|356500391|ref|XP_003519015.1|	635.2	0	PREDICTED: uncharacterized protein LOC100801654 [Glycine max]	gi|356500390|ref|XM_003518967.1|	1176	0	PREDICTED: Glycine max uncharacterized protein LOC100801654 (LOC100801654), mRNA	--	--	--	--	--	--	--	--	--	--	--	--	--	--	0	0	GO:0016023//cytoplasmic membrane-bounded vesicle;GO:0005634//nucleus
Unigene1718_All	540	126	19.2541	206	32.4975	194	30.0384	75	10.8008	451	63.2585	396	59.6969	-1.211405672	0.813359695	gi|470134870|ref|XP_004303259.1|	90.1	1.00E-17	PREDICTED: ATPase 9, plasma membrane-type-like [Fragaria vesca subsp. vesca]	gi|31580852|dbj|AB086373.1|	303	1.00E-79	Sesbania rostrata srha4 mRNA for plasma membrane H+-ATPase, complete cds	sp|Q9M2A0|PMA8_ARATH	90.1	7.00E-19	ATPase 8, plasma membrane-type OS=Arabidopsis thaliana GN=AHA8 PE=1 SV=1	--	--	--	--	--	K01535	2.00E-18	90.1	mtr:MTR_4g127710	H+-transporting ATPase [EC:3.6.3.6]	0	0	0
CL10498.Contig2_All	2486	96	3.1865	355	12.1648	86	2.8924	177	5.5368	505	15.386	90	2.9471	-1.320185456	0.813377649	gi|357477381|ref|XP_003608976.1|	1009.2	0	U-box domain-containing protein [Medicago truncatula] >gi|355510031|gb|AES91173.1| U-box domain-containing protein [Medicago truncatula]	gi|357477380|ref|XM_003608928.1|	343	5.00E-91	Medicago truncatula U-box domain-containing protein (MTR_4g107010) mRNA, complete cds	sp|O80742|PUB19_ARATH	480	2.00E-135	U-box domain-containing protein 19 OS=Arabidopsis thaliana GN=PUB19 PE=2 SV=1	--	--	--	--	--	K14431	2.00E-17	90.1	aly:ARALYDRAFT_311885	transcription factor TGA	GO:0016567//protein ubiquitination	GO:0004842//ubiquitin-protein ligase activity	GO:0000151//ubiquitin ligase complex
CL10792.Contig1_All	679	219	26.6146	361	45.2912	476	58.6146	627	71.81	489	54.5476	478	57.3071	-1.20182208	0.813392435	gi|357476711|ref|XP_003608641.1|	124	2.00E-27	hypothetical protein MTR_4g098710 [Medicago truncatula] >gi|355509696|gb|AES90838.1| hypothetical protein MTR_4g098710 [Medicago truncatula] >gi|388494780|gb|AFK35456.1| unknown [Medicago truncatula]	gi|116812736|gb|AC174361.12|	285	3.00E-74	Medicago truncatula chromosome 8 clone mth2-39o9, complete sequence	--	--	--	--	--	--	--	--	--	--	--	--	--	--	0	0	0
Unigene25643_All	932	128	11.3329	139	12.705	245	21.9795	321	26.7841	347	28.2001	277	24.1944	-1.219630975	0.813400884	gi|357518259|ref|XP_003629418.1|	89	1.00E-16	Epoxide hydrolase [Medicago truncatula] >gi|355523440|gb|AET03894.1| Epoxide hydrolase [Medicago truncatula]	gi|257900585|gb|AC162787.39|	204	1.00E-49	Medicago truncatula chromosome 8 clone mth2-192c6, complete sequence	--	--	--	--	--	--	--	--	--	--	--	--	--	--	GO:0008152//metabolic process	GO:0016787//hydrolase activity	0
Unigene15704_All	428	95	18.3158	75	14.9277	270	52.7459	34	6.1776	40	7.0787	52	9.8903	1.247250926	0.81343468	gi|357466415|ref|XP_003603492.1|	64.3	6.00E-10	RING finger and CHY zinc finger domain-containing protein [Medicago truncatula] >gi|355492540|gb|AES73743.1| RING finger and CHY zinc finger domain-containing protein [Medicago truncatula]	gi|189163428|dbj|AP010796.1|	206	1.00E-50	Lotus japonicus genomic DNA, chromosome 1, clone: LjB24D20, BM1404b, complete sequence	--	--	--	--	--	--	--	--	--	K10144	6.00E-11	64.3	mtr:MTR_3g108240	RING finger and CHY zinc finger domain-containing protein 1 [EC:6.3.2.19]	0	GO:0008270//zinc ion binding	0
Unigene10000_All	665	643	79.7875	178	22.8021	47	5.9094	245	28.6505	1184	134.8548	3110	380.7057	-1.184968969	0.813461084	gi|388515413|gb|AFK45768.1|	255	7.00E-67	unknown [Medicago truncatula]	gi|20269066|emb|AJ441323.1|	341	6.00E-91	Sesbania rostrata mRNA for protease inhibitor (pi1 gene)	sp|P32765|ASP_THECC	55.8	2.00E-08	21 kDa seed protein OS=Theobroma cacao GN=ASP PE=2 SV=1	--	--	--	--	--	--	--	--	--	--	GO:0006508//proteolysis;GO:0010951//negative regulation of endopeptidase activity	GO:0004866//endopeptidase inhibitor activity;GO:0008233//peptidase activity	0
Unigene21354_All	685	23	2.8506	9	1.18632	10	1.2387	5	0.57604	4	0.49373	4	0.4824	2.406264673	0.813475869	gi|359807200|ref|NP_001241104.1|	291.6	7.00E-78	protein TWIN SISTER of FT-like [Glycine max] >gi|255046081|gb|ACU00132.1| twin sister of FT-like protein 2 [Glycine max] >gi|312147001|dbj|BAJ33489.1| flowering locus T [Glycine max]	gi|255046080|gb|FJ573245.1|	357	1.00E-95	Glycine max twin sister of FT-like protein 2 (TSF2) mRNA, complete cds	sp|Q93WI9|HD3A_ORYSJ	263	5.00E-71	Protein HEADING DATE 3A OS=Oryza sativa subsp. japonica GN=HD3A PE=1 SV=1	--	--	--	--	--	--	--	--	--	--	0	0	0
CL473.Contig1_All	2953	298	8.3272	633	18.2607	348	9.8534	813	21.4099	1026	26.316	415	11.4402	-1.243904921	0.81351389	gi|359493665|ref|XP_002282376.2|	758.1	0	PREDICTED: uncharacterized protein LOC100250261 [Vitis vinifera]	gi|156255279|gb|AC146745.21|	163	1.00E-36	Medicago truncatula clone mth2-53p19, complete sequence	--	--	--	--	--	--	--	--	--	--	--	--	--	--	0	0	GO:0005802//trans-Golgi network;GO:0005794//Golgi apparatus;GO:0005768//endosome;GO:0009507//chloroplast
CL13284.Contig1_All	814	284	28.7899	364	38.0937	480	49.3044	374	35.7301	481	44.7566	1183	118.3071	-1.202675579	0.813529732	gi|351727296|ref|NP_001236644.1|	164.5	1.00E-39	src1 protein [Glycine max] >gi|2055228|dbj|BAA19768.1| SRC1 [Glycine max]	gi|16198345|gb|AY039800.2|	143	3.00E-31	Retama raetam drought-induced protein (DIP) mRNA, complete cds	--	--	--	--	MA4381	49.7	6.00E-06	COG0523	Putative GTPases (G3E family)	K14689	6.00E-07	52.8	smo:SELMODRAFT_453380	solute carrier family 30 (zinc transporter), member 2	0	0	0
Unigene30364_All	557	53	7.8517	85	12.9999	72	10.808	121	16.8934	155	21.0772	124	18.1225	-1.251783859	0.813585708	gi|356496170|ref|XP_003516943.1|	241.1	7.00E-63	PREDICTED: GDP-mannose-dependent alpha-mannosyltransferase-like [Glycine max]	gi|356496169|ref|XM_003516895.1|	404	1.00E-110	PREDICTED: Glycine max GDP-mannose-dependent alpha-mannosyltransferase-like (LOC100780899), mRNA	--	--	--	--	--	--	--	--	--	K06119	7.00E-64	241	gmx:100780899	sulfoquinovosyltransferase [EC:2.4.1.-]	GO:0032787//monocarboxylic acid metabolic process;GO:0044272//sulfur compound biosynthetic process;GO:0044711;GO:0046148//pigment biosynthetic process;GO:0009247//glycolipid biosynthetic process;GO:0016036//cellular response to phosphate starvation;GO:0008299//isoprenoid biosynthetic process	GO:0046510//UDP-sulfoquinovose:DAG sulfoquinovosyltransferase activity	GO:0009941//chloroplast envelope
Unigene40462_All	3134	164	4.3181	171	4.6481	367	9.7912	245	6.0793	438	10.5855	566	14.7017	-1.275793497	0.813626897	gi|356569338|ref|XP_003552859.1|	162.2	0	PREDICTED: uncharacterized protein LOC100798301 [Glycine max]	gi|356569337|ref|XM_003552811.1|	1110	0	PREDICTED: Glycine max uncharacterized protein LOC100798301 (LOC100798301), mRNA	sp|Q9M331|PTR45_ARATH	578	0	Probable peptide/nitrate transporter At3g53960 OS=Arabidopsis thaliana GN=At3g53960 PE=2 SV=2	ECU11g1050	95.9	4.00E-19	COG3104	Dipeptide/tripeptide permease	K14638	2.00E-133	371	ppp:PHYPADRAFT_134814	solute carrier family 15 (peptide/histidine transporter), member 3/4	GO:0006857//oligopeptide transport	GO:0005215//transporter activity	GO:0016021//integral to membrane;GO:0005886//plasma membrane
CL3687.Contig1_All	1094	40	3.0171	49	3.8155	23	1.7578	225	15.9938	70	4.8464	25	1.8603	-1.326527154	0.813630065	gi|357460055|ref|XP_003600309.1|	58.2	2.00E-110	(+)-neomenthol dehydrogenase [Medicago truncatula] >gi|355489357|gb|AES70560.1| (+)-neomenthol dehydrogenase [Medicago truncatula]	gi|357460054|ref|XM_003600261.1|	468	1.00E-129	Medicago truncatula (+)-neomenthol dehydrogenase (MTR_3g057220) mRNA, complete cds	sp|Q9M2E2|SDR1_ARATH	194	4.00E-80	(+)-neomenthol dehydrogenase OS=Arabidopsis thaliana GN=SDR1 PE=1 SV=1	all0352	83.6	4.00E-22	COG1028	Dehydrogenases with different specificities (related to short-chain alcohol dehydrogenases)	K15095	6.00E-92	210	pop:POPTR_644424	(+)-neomenthol dehydrogenase [EC:1.1.1.208]	GO:0050896//response to stimulus;GO:0055114//oxidation-reduction process	GO:0000166//nucleotide binding;GO:0016616//oxidoreductase activity, acting on the CH-OH group of donors, NAD or NADP as acceptor	GO:0071944//cell periphery
CL12851.Contig1_All	2647	66	2.0575	108	3.4757	298	9.4131	83	2.4384	99	2.8328	353	10.856	-1.385569143	0.813657525	gi|357504837|ref|XP_003622707.1|	330.5	9.00E-89	ABC transporter B family member [Medicago truncatula] >gi|355497722|gb|AES78925.1| ABC transporter B family member [Medicago truncatula]	gi|356524450|ref|XM_003530794.1|	1090	0	PREDICTED: Glycine max ABC transporter B family member 15-like (LOC100809399), mRNA	sp|Q9LHD1|AB15B_ARATH	1096	0	ABC transporter B family member 15 OS=Arabidopsis thaliana GN=ABCB15 PE=1 SV=1	SPCC663.03	410	4.00E-114	COG1132	ABC-type multidrug transport system, ATPase and permease components	K05658	0	1277	gmx:100809399	ATP-binding cassette, subfamily B (MDR/TAP), member 1	GO:0055085//transmembrane transport;GO:0006200//ATP catabolic process	GO:0042626//ATPase activity, coupled to transmembrane movement of substances;GO:0005524//ATP binding	GO:0016021//integral to membrane;GO:0005886//plasma membrane
Unigene26175_All	327	12	3.0282	11	2.8656	16	4.0911	21	4.9941	8	1.853	64	15.9325	-1.326247516	0.81366703	--	--	--	--	--	--	--	--	--	--	--	--	--	--	--	--	--	--	--	--	--	--	0	0	0
CL14210.Contig4_All	1830	238	10.7318	415	19.3185	492	22.4793	725	30.8088	547	22.6398	497	22.1083	-1.230708937	0.813683928	gi|356572385|ref|XP_003554349.1|	446	1.00E-123	PREDICTED: protein IN2-1 homolog B-like [Glycine max]	gi|356572384|ref|XM_003554301.1|	961	0	PREDICTED: Glycine max protein IN2-1 homolog B-like (LOC100793025), mRNA	sp|Q9LZ06|GSTL3_ARATH	347	1.00E-95	Glutathione S-transferase L3 OS=Arabidopsis thaliana GN=GSTL3 PE=2 SV=1	NMB1953	56.6	1.00E-07	COG0625	Glutathione S-transferase	K00799	8.00E-125	446	gmx:100793025	glutathione S-transferase [EC:2.5.1.18]	0	0	0
Unigene40457_All	2408	371	12.7134	310	10.9668	121	4.2014	157	5.0703	223	7.0143	109	3.6849	1.274175491	0.81368604	gi|356557981|ref|XP_003547288.1|	983	0	PREDICTED: pentatricopeptide repeat-containing protein At4g16390, chloroplastic-like [Glycine max]	gi|356532360|ref|XM_003534694.1|	1322	0	PREDICTED: Glycine max pentatricopeptide repeat-containing protein At4g16390, chloroplastic-like (LOC100818166), mRNA	sp|Q8GWE0|PP314_ARATH	777	0	Pentatricopeptide repeat-containing protein At4g16390, chloroplastic OS=Arabidopsis thaliana GN=P67 PE=1 SV=3	--	--	--	--	--	K15336	9.00E-26	117	vvi:100259391	tRNA (cytosine38-C5)-methyltransferase [EC:2.1.1.204]	0	0	0
CL11410.Contig2_All	1049	162	12.7434	59	4.7913	68	5.42	57	4.2256	62	4.4766	92	7.1394	1.270994693	0.81368604	gi|357461277|ref|XP_003600920.1|	496.9	2.00E-139	N-(5'-phosphoribosyl)anthranilate isomerase [Medicago truncatula] >gi|355489968|gb|AES71171.1| N-(5'-phosphoribosyl)anthranilate isomerase [Medicago truncatula]	gi|357461276|ref|XM_003600872.1|	1154	0	Medicago truncatula N-(5'-phosphoribosyl)anthranilate isomerase (MTR_3g070890) mRNA, complete cds	sp|Q42440|PAI1_ARATH	344	6.00E-95	N-(5'-phosphoribosyl)anthranilate isomerase 1, chloroplastic OS=Arabidopsis thaliana GN=PAI1 PE=1 SV=1	CT327	111	2.00E-24	COG0135	Phosphoribosylanthranilate isomerase	K01817	3.00E-135	479	gmx:100812873	phosphoribosylanthranilate isomerase [EC:5.3.1.24]	GO:0009411//response to UV;GO:0040007//growth;GO:0007275//multicellular organismal development;GO:0000162//tryptophan biosynthetic process	GO:0004640//phosphoribosylanthranilate isomerase activity	GO:0009507//chloroplast
CL10733.Contig1_All	421	27	5.2921	45	9.1056	35	6.9511	91	16.8092	56	10.0749	59	11.4083	-1.270183356	0.81369449	gi|351722460|ref|NP_001235965.1|	93.6	1.00E-18	uncharacterized protein LOC100305734 [Glycine max]	gi|217794319|gb|EU916981.1|	224	6.00E-56	Lotus corniculatus ELF4-like protein mRNA, complete cds	sp|Q94BS8|EF4L2_ARATH	68.9	1.00E-12	Protein ELF4-LIKE 2 OS=Arabidopsis thaliana GN=EFL2 PE=2 SV=1	--	--	--	--	--	--	--	--	--	--	0	0	0
Unigene30187_All	514	18	2.8897	18	2.9832	29	4.7174	40	6.0518	79	11.6413	27	4.2761	-1.341528206	0.813698714	--	--	--	--	--	--	--	--	--	--	--	--	--	--	--	--	--	--	--	--	--	--	0	0	0
Unigene61020_All	419	19	3.7418	1	0.2033	0	0	0	0	153	27.6576	0	0	-1.301951994	0.813817001	gi|348664534|gb|EGZ04392.1|	52.4	2.00E-06	hypothetical protein PHYSODRAFT_343314 [Phytophthora sojae]	--	--	--	--	--	--	--	--	--	--	--	--	--	K01640	7.00E-07	50.8	vcn:VOLCADRAFT_91759	hydroxymethylglutaryl-CoA lyase [EC:4.1.3.4]	0	0	0
Unigene17874_All	731	116	13.0944	69	8.041	61	6.9772	26	2.7659	34	3.5229	90	10.0225	1.268040688	0.813903604	--	--	--	--	gi|148362062|gb|EF533698.1|	135	7.00E-29	Glycine max clone BAC GM_WBb042I24, complete sequence	--	--	--	--	--	--	--	--	--	--	--	--	--	--	0	0	0
Unigene2045_All	245	18	6.0625	24	8.3449	32	10.9207	58	18.4098	39	12.0569	39	12.9583	-1.255578601	0.813904661	gi|356496573|ref|XP_003517141.1|	115.2	3.00E-25	PREDICTED: uncharacterized protein At5g65660-like [Glycine max]	gi|356526730|ref|XM_003531922.1|	125	2.00E-26	PREDICTED: Glycine max uncharacterized protein LOC100789784 (LOC100789784), mRNA	sp|Q9LSK9|Y5566_ARATH	88.2	1.00E-18	Uncharacterized protein At5g65660 OS=Arabidopsis thaliana GN=At5g65660 PE=1 SV=1	--	--	--	--	--	--	--	--	--	--	0	0	GO:0005634//nucleus;GO:0005886//plasma membrane
CL10343.Contig2_All	985	2522	211.278	4199	363.1502	5279	448.1093	6099	481.5148	5581	429.1531	6316	521.9832	-1.176510351	0.813907829	gi|357476499|ref|XP_003608535.1|	270	4.00E-71	Histone H3 [Medicago truncatula] >gi|355509590|gb|AES90732.1| Histone H3 [Medicago truncatula]	gi|115394198|gb|DQ917751.1|	698	0	Robinia pseudoacacia histone H3 (H3) mRNA, complete cds	sp|Q71H73|H33_VITVI	266	2.00E-71	Histone H3.3 OS=Vitis vinifera PE=2 SV=3	SPBC1105.11c	243	5.00E-64	COG2036	Histones H3 and H4	K11253	1.00E-78	291	mtr:MTR_4g097170	histone H3	GO:0006007//glucose catabolic process;GO:0006605//protein targeting;GO:0006334//nucleosome assembly	GO:0003677//DNA binding;GO:0046982//protein heterodimerization activity	GO:0000786//nucleosome;GO:0005634//nucleus
Unigene30000_All	2224	2509	93.0918	4477	171.4861	4512	169.6301	8222	287.4948	5849	199.1972	4091	149.7426	-1.188323771	0.813985983	gi|356532147|ref|XP_003534635.1|	874.4	0	PREDICTED: serine/threonine-protein kinase AtPK2/AtPK19-like [Glycine max]	gi|403043733|ref|NM_001255082.2|	1939	0	Glycine max serine/threonine-protein kinase AtPK2/AtPK19-like (LOC100805922), mRNA	sp|Q39030|KPK2_ARATH	659	0	Serine/threonine-protein kinase AtPK2/AtPK19 OS=Arabidopsis thaliana GN=ATPK2 PE=1 SV=2	YBL105c_2	232	2.00E-60	COG0515	Serine/threonine protein kinase	K04688	0	727	rcu:RCOM_1058560	p70 ribosomal S6 kinase [EC:2.7.11.1]	GO:0009867//jasmonic acid mediated signaling pathway;GO:0010363//regulation of plant-type hypersensitive response;GO:0010200//response to chitin;GO:0009651//response to salt stress;GO:0006612//protein targeting to membrane;GO:0045727//positive regulation of translation;GO:0006468//protein phosphorylation;GO:0009409//response to cold;GO:0009738//abscisic acid mediated signaling pathway;GO:0009408/…	GO:0004713//protein tyrosine kinase activity;GO:0005524//ATP binding;GO:0004697//protein kinase C activity	GO:0005840//ribosome;GO:0005634//nucleus
Unigene41352_All	2191	560	21.0907	258	10.0312	239	9.1206	196	6.9567	298	10.3017	250	9.2886	1.253020644	0.814171863	gi|363806798|ref|NP_001242028.1|	1058.9	0	uncharacterized protein LOC100807719 [Glycine max]	gi|402794738|ref|NM_001255099.2|	2068	0	Glycine max glucose-6-phosphate isomerase, cytosolic-like (LOC100807719), mRNA	sp|P54242|G6PI2_CLAXA	981	0	Glucose-6-phosphate isomerase, cytosolic 2 OS=Clarkia xantiana GN=PGIC2 PE=3 SV=1	ML0150	502	9.00E-142	COG0166	Glucose-6-phosphate isomerase	K01810	0	1058	gmx:100807719	glucose-6-phosphate isomerase [EC:5.3.1.9]	GO:0006094//gluconeogenesis;GO:0046686//response to cadmium ion;GO:0009817//defense response to fungus, incompatible interaction;GO:0006096//glycolysis	GO:0004347//glucose-6-phosphate isomerase activity	GO:0005829//cytosol
CL3337.Contig1_All	1110	86	6.3932	134	10.2839	220	16.5717	52	3.6431	187	12.7601	402	29.4818	-1.258449975	0.814315497	gi|356523056|ref|XP_003530158.1|	557.8	1.00E-157	PREDICTED: UPF0481 protein At3g47200-like [Glycine max]	gi|356503284|ref|XM_003520393.1|	773	0	PREDICTED: Glycine max UPF0481 protein At3g47200-like (LOC100804849), mRNA	sp|Q9SD53|Y3720_ARATH	97.4	1.00E-20	UPF0481 protein At3g47200 OS=Arabidopsis thaliana GN=At3g47200 PE=1 SV=1	--	--	--	--	--	--	--	--	--	--	0	0	0
CL5886.Contig4_All	326	12	3.0375	14	3.6584	13	3.3342	12	2.8625	59	13.7079	26	6.4924	-1.339648863	0.814355631	gi|357485383|ref|XP_003612979.1|	140.2	9.00E-33	Mannitol dehydrogenase [Medicago truncatula] >gi|355514314|gb|AES95937.1| Mannitol dehydrogenase [Medicago truncatula]	gi|356529698|ref|XR_136806.1|	224	4.00E-56	PREDICTED: Glycine max probable mannitol dehydrogenase-like (LOC100800546), miscRNA	sp|Q6V4H0|10HGO_CATRO	126	3.00E-30	8-hydroxygeraniol dehydrogenase OS=Catharanthus roseus GN=10HGO PE=1 SV=1	SMc00680	73.6	8.00E-14	COG1064	Zn-dependent alcohol dehydrogenases	K00083	3.00E-29	124	vvi:100245522	cinnamyl-alcohol dehydrogenase [EC:1.1.1.195]	GO:0055114//oxidation-reduction process	GO:0046029//mannitol dehydrogenase activity;GO:0000166//nucleotide binding;GO:0008270//zinc ion binding	0
Unigene42379_All	337	13	3.1832	16	4.0445	52	12.9016	29	6.692	23	5.1693	50	12.0779	-1.325862731	0.814365136	--	--	--	--	gi|356568860|ref|XM_003552578.1|	149	2.00E-33	PREDICTED: Glycine max protein NSP-INTERACTING KINASE 1-like (LOC100797768), mRNA	--	--	--	--	--	--	--	--	--	--	--	--	--	--	0	0	0
CL2108.Contig1_All	3325	590	14.6422	1301	33.3321	1227	30.8547	1036	24.2301	1288	29.34	2004	49.0633	-1.224333562	0.814444346	gi|357441729|ref|XP_003591142.1|	1652.9	0	Respiratory burst oxidase-like protein [Medicago truncatula] >gi|355480190|gb|AES61393.1| Respiratory burst oxidase-like protein [Medicago truncatula]	gi|357441728|ref|XM_003591094.1|	2874	0	Medicago truncatula Respiratory burst oxidase-like protein (MTR_1g083290) mRNA, complete cds	sp|Q948T9|RBOHB_SOLTU	1420	0	Respiratory burst oxidase homolog protein B OS=Solanum tuberosum GN=RBOHB PE=1 SV=1	all2633	68.6	7.00E-11	COG4097	Predicted ferric reductase	K13447	0	1652	mtr:MTR_1g083290	respiratory burst oxidase [EC:1.6.3.- 1.11.1.-]	GO:0009408//response to heat;GO:0009845//seed germination;GO:0055114//oxidation-reduction process	GO:0016174//NAD(P)H oxidase activity;GO:0005509//calcium ion binding;GO:0004601//peroxidase activity	GO:0016021//integral to membrane
CL1427.Contig1_All	3027	572	15.593	439	12.3546	377	10.4135	220	5.6519	297	7.4316	239	6.4274	1.261580693	0.814449627	--	--	--	--	--	--	--	--	--	--	--	--	--	--	--	--	--	--	--	--	--	--	0	0	0
CL2749.Contig1_All	627	452	59.4862	731	99.3177	971	129.4852	2068	256.4899	601	72.6011	622	80.7558	-1.199495307	0.814490816	gi|77744905|gb|ABB02406.1|	247.3	1.00E-64	temperature-induced lipocalin [Populus tremula x Populus tremuloides]	gi|351721590|ref|NM_001251565.1|	297	7.00E-78	Glycine max temperature-induced lipocalin' (TIL'), mRNA	--	--	--	--	CC3478	62.4	6.00E-10	COG3040	Bacterial lipocalin	K03098	6.00E-65	244	rcu:RCOM_0700620	outer membrane lipoprotein Blc	GO:0042538//hyperosmotic salinity response;GO:0009409//response to cold;GO:0006810//transport;GO:0009408//response to heat;GO:0009416//response to light stimulus	GO:0005215//transporter activity	GO:0005773//vacuole;GO:0005886//plasma membrane;GO:0005783//endoplasmic reticulum;GO:0005739//mitochondrion
Unigene29852_All	336	142	34.8734	167	42.3403	150	37.3268	523	121.0458	355	80.025	172	41.6716	-1.214264694	0.81449504	--	--	--	--	--	--	--	--	--	--	--	--	--	--	--	--	--	--	--	--	--	--	0	0	0
CL12750.Contig1_All	1340	75861	4671.5314	194309	12352.7812	251002	15661.7713	149015	8647.9357	219337	12397.7685	180361	10956.9189	-1.19126019	0.814511939	gi|1800141|gb|AAB41324.1|	553.1	3.00E-156	class I chitinase [Medicago sativa] >gi|1800143|gb|AAB41325.1| class I chitinase [Medicago sativa] >gi|162424770|gb|ABX90065.1| class I chitinase [Medicago sativa]	gi|21907961|dbj|AP004945.1|	268	1.00E-68	Lotus japonicus genomic DNA, chromosome 1, clone: LjT43B20, TM0117b, complete sequence	sp|P06215|CHIT_PHAVU	536	8.00E-153	Endochitinase OS=Phaseolus vulgaris PE=1 SV=1	VC0769	112	1.00E-24	COG3979	Uncharacterized protein contain chitin-binding domain type 3	K01183	5.00E-152	535	mtr:MTR_3g118390	chitinase [EC:3.2.1.14]	GO:0006032//chitin catabolic process;GO:0016998//cell wall macromolecule catabolic process;GO:0005975//carbohydrate metabolic process;GO:0009871//jasmonic acid and ethylene-dependent systemic resistance, ethylene mediated signaling pathway;GO:0046686//response to cadmium ion;GO:0050832//defense response to fungus	GO:0008843//endochitinase activity;GO:0008061//chitin binding;GO:0016231//beta-N-acetylglucosaminidase activity	GO:0005773//vacuole;GO:0005886//plasma membrane
CL4632.Contig1_All	2710	468	14.2502	423	13.2968	321	9.9039	192	5.5096	197	5.506	224	6.7287	1.268589006	0.814527781	gi|356500819|ref|XP_003519228.1|	1163.7	0	PREDICTED: probable L-type lectin-domain containing receptor kinase S.7-like [Glycine max]	gi|356551829|ref|XM_003544228.1|	2000	0	PREDICTED: Glycine max probable L-type lectin-domain containing receptor kinase S.7-like (LOC100807767), mRNA	sp|Q9LYX1|LRK82_ARATH	318	8.00E-87	L-type lectin-domain containing receptor kinase VIII.2 OS=Arabidopsis thaliana GN=LECRK82 PE=2 SV=1	ECU01g0630	61.6	7.00E-09	COG0515	Serine/threonine protein kinase	K00924	2.00E-34	146	aly:ARALYDRAFT_485972	[EC:2.7.1.-]	GO:0006468//protein phosphorylation	GO:0030246//carbohydrate binding;GO:0004672//protein kinase activity;GO:0005524//ATP binding	0
CL6914.Contig1_All	3265	188	4.7514	291	7.5925	188	4.8144	751	17.8873	397	9.2097	301	7.5047	-1.279455848	0.814571082	gi|356532459|ref|XP_003534790.1|	1520.4	0	PREDICTED: alpha-glucosidase-like [Glycine max]	gi|356558084|ref|XR_137328.1|	2533	0	PREDICTED: Glycine max alpha-glucosidase-like (LOC100799987), miscRNA	sp|O04893|AGLU_SPIOL	1128	0	Alpha-glucosidase OS=Spinacia oleracea PE=1 SV=1	SPAPB24D3.10c	496	8.00E-140	COG1501	Alpha-glucosidases, family 31 of glycosyl hydrolases	K01187	0	1520	gmx:100802518	alpha-glucosidase [EC:3.2.1.20]	GO:0009086//methionine biosynthetic process;GO:0005975//carbohydrate metabolic process;GO:0000394//RNA splicing, via endonucleolytic cleavage and ligation	GO:0032450//maltose alpha-glucosidase activity;GO:0030246//carbohydrate binding	GO:0005829//cytosol;GO:0009505//plant-type cell wall;GO:0005773//vacuole;GO:0048046//apoplast
CL594.Contig15_All	3115	398	10.5432	583	15.9436	678	18.1987	1097	27.3865	1045	25.4094	830	21.6906	-1.235703663	0.814600654	gi|357518545|ref|XP_003629561.1|	1128.6	0	Cc-nbs-lrr resistance protein [Medicago truncatula] >gi|355523583|gb|AET04037.1| Cc-nbs-lrr resistance protein [Medicago truncatula]	gi|357518508|ref|XM_003629495.1|	1580	0	Medicago truncatula Disease resistance protein (MTR_8g079280) mRNA, complete cds	sp|Q9FKZ1|DRL42_ARATH	478	1.00E-134	Probable disease resistance protein At5g66900 OS=Arabidopsis thaliana GN=At5g66900 PE=3 SV=1	RSp0842	62.4	5.00E-09	COG4886	Leucine-rich repeat (LRR) protein	K13457	1.00E-21	104	zma:606485	disease resistance protein RPM1	GO:0006952//defense response	GO:0043531//ADP binding;GO:0004869//cysteine-type endopeptidase inhibitor activity	0
Unigene21001_All	766	33	3.5549	68	7.5623	74	8.0774	104	10.5582	83	8.207	74	7.8642	-1.32017654	0.814711548	gi|462403010|gb|EMJ08567.1|	53.1	5.00E-06	hypothetical protein PRUPE_ppa004582mg [Prunus persica]	gi|292787294|dbj|AK338861.1|	103	3.00E-19	Lotus japonicus cDNA, clone: LjFL3-016-CC08, HTC	--	--	--	--	--	--	--	--	--	--	--	--	--	--	0	0	0
Unigene21669_All	414	13	2.5911	34	6.9961	24	4.8471	14	2.6298	19	3.4761	71	13.9607	-1.368197092	0.81483406	--	--	--	--	--	--	--	--	--	--	--	--	--	--	--	--	--	--	--	--	--	--	0	0	0
Unigene1644_All	1062	138	10.7226	43	3.4492	51	4.0153	21	1.5377	78	5.563	79	6.0555	1.289874426	0.814877362	gi|147772925|emb|CAN67178.1|	181	2.00E-44	hypothetical protein VITISV_037456 [Vitis vinifera]	gi|189163206|dbj|AP010440.1|	313	2.00E-82	Lotus japonicus genomic DNA, chromosome 5, clone: LjT02P23, TM0357, complete sequence	sp|Q9LV48|PERK1_ARATH	56.2	3.00E-08	Proline-rich receptor-like protein kinase PERK1 OS=Arabidopsis thaliana GN=PERK1 PE=1 SV=1	--	--	--	--	--	--	--	--	--	--	0	0	0
Unigene33546_All	427	618	119.428	2685	535.6647	1491	291.9566	2236	407.222	1404	249.0438	874	166.6227	-1.199593343	0.814957628	gi|312192960|gb|ADQ44145.1|	118.2	3.00E-26	cold acclimation-specific protein [Medicago falcata]	gi|46562297|gb|AY590122.1|	113	2.00E-22	Ammopiptanthus mongolicus cold-induced protein (Cip) mRNA, complete cds	sp|Q42626|OLNB3_BRANA	52.4	1.00E-07	Oleosin-B3 OS=Brassica napus GN=OlnB3 PE=1 SV=1	--	--	--	--	--	--	--	--	--	--	0	0	0
Unigene6469_All	540	74	11.3079	143	22.559	210	32.5158	137	19.7294	171	23.9849	243	36.6322	-1.243941649	0.81495974	gi|356509656|ref|XP_003523562.1|	107.1	1.00E-22	PREDICTED: filament-like plant protein 4-like isoform 2 [Glycine max]	gi|356509655|ref|XM_003523514.1|	180	1.00E-42	PREDICTED: Glycine max filament-like plant protein 4-like, transcript variant 2 (LOC100789174), mRNA	sp|Q0WSY2|FPP4_ARATH	57.8	4.00E-09	Filament-like plant protein 4 OS=Arabidopsis thaliana GN=FPP4 PE=2 SV=1	--	--	--	--	--	--	--	--	--	--	0	0	GO:0005886//plasma membrane
Unigene17877_All	1196	732	50.504	807	57.4803	808	56.487	1964	127.702	2557	161.9332	899	61.1898	-1.211319497	0.815007266	gi|28603522|gb|AAO47844.1|	646.7	0	gray pubescence flavonoid 3'-hydroxylase [Glycine max] >gi|28603524|gb|AAO47845.1| gray pubescence flavonoid 3'-hydroxylase [Glycine max]	gi|28603527|gb|AF499731.1|	757	0	Glycine max clone Gm-c1019-7295 cultivar Williams flavonoid 3'-hydroxylase (T) mRNA, T-T allele, complete cds	sp|Q9SBQ9|F3PH_PETHY	534	3.00E-152	Flavonoid 3'-monooxygenase OS=Petunia hybrida GN=CYP75B2 PE=2 SV=1	BH0579	92	2.00E-18	COG2124	Cytochrome P450	K05280	0	646	gmx:547475	flavonoid 3'-monooxygenase [EC:1.14.13.21]	GO:0055114//oxidation-reduction process	GO:0020037//heme binding;GO:0016705//oxidoreductase activity, acting on paired donors, with incorporation or reduction of molecular oxygen;GO:0004497//monooxygenase activity;GO:0005506//iron ion binding;GO:0009055//electron carrier activity	0
Unigene1949_All	750	17	1.8704	48	5.452	125	13.9353	17	1.7627	24	2.4237	101	10.9625	-1.432831799	0.815008322	gi|388521693|gb|AFK48908.1|	74.3	2.00E-12	unknown [Lotus japonicus]	gi|402767083|ref|NM_001248737.2|	258	7.00E-66	Glycine max uncharacterized LOC100527665 (LOC100527665), mRNA	sp|Q9LRB7|EL5_ORYSJ	37.4	7.00E-08	E3 ubiquitin-protein ligase EL5 OS=Oryza sativa subsp. japonica GN=EL5.1 PE=1 SV=1	--	--	--	--	--	--	--	--	--	--	0	GO:0008270//zinc ion binding	0
Unigene64126_All	236	6	2.0979	0	0	2	0.7086	0	0	52	16.6889	0	0	-1.408636443	0.815030501	--	--	--	--	--	--	--	--	--	--	--	--	--	--	--	--	--	--	--	--	--	--	0	0	0
CL5006.Contig1_All	1648	304	15.2217	606	31.3251	397	20.142	937	44.215	691	31.7583	626	30.922	-1.227034524	0.815055849	gi|356544022|ref|XP_003540455.1|	612.5	7.00E-174	PREDICTED: CBS domain-containing protein CBSX5-like [Glycine max]	gi|292786895|dbj|AK338683.1|	971	0	Lotus japonicus cDNA, clone: LjFL2-037-BB11, HTC	sp|Q84WQ5|CBSX5_ARATH	386	2.00E-107	CBS domain-containing protein CBSX5 OS=Arabidopsis thaliana GN=CBSX5 PE=2 SV=2	--	--	--	--	--	--	--	--	--	--	0	0	GO:0005576//extracellular region
Unigene1556_All	1352	683	41.6859	198	12.4757	96	5.9369	493	28.3568	363	20.336	80	4.8169	1.224721544	0.815070634	gi|356526035|ref|XP_003531625.1|	664.8	0	PREDICTED: ABC transporter C family member 8-like [Glycine max]	gi|56805610|dbj|AP007294.1|	1037	0	Lotus japonicus genomic DNA, chromosome 3, clone: LjT42E17, TM0355, complete sequence	sp|Q8LGU1|AB8C_ARATH	387	6.00E-108	ABC transporter C family member 8 OS=Arabidopsis thaliana GN=ABCC8 PE=2 SV=3	YDR135c	110	7.00E-24	COG1132	ABC-type multidrug transport system, ATPase and permease components	K05666	7.00E-13	73.6	olu:OSTLU_35503	ATP-binding cassette, subfamily C (CFTR/MRP), member 2	GO:0055085//transmembrane transport;GO:0016311//dephosphorylation;GO:0006200//ATP catabolic process	GO:0042626//ATPase activity, coupled to transmembrane movement of substances;GO:0016791//phosphatase activity;GO:0016491//oxidoreductase activity;GO:0005524//ATP binding	GO:0016021//integral to membrane;GO:0000325//plant-type vacuole;GO:0005774//vacuolar membrane
Unigene29712_All	812	18	1.8292	30	3.1473	99	10.1941	21	2.0112	18	1.679	112	11.2283	-1.442855255	0.815071691	gi|356497143|ref|XP_003517422.1|	126.7	4.00E-28	PREDICTED: uncharacterized protein LOC100816711 [Glycine max]	gi|356497142|ref|XM_003517374.1|	99.6	4.00E-18	PREDICTED: Glycine max uncharacterized protein LOC100816711 (LOC100816711), mRNA	--	--	--	--	--	--	--	--	--	--	--	--	--	--	0	0	0
CL11265.Contig2_All	1542	80	4.2811	196	10.828	142	7.6997	231	11.6497	151	7.417	236	12.4589	-1.295507888	0.815119217	gi|351724531|ref|NP_001236293.1|	170.2	8.00E-41	uncharacterized protein LOC100500574 [Glycine max]	gi|403044017|ref|NM_001251605.2|	369	6.00E-99	Glycine max uncharacterized LOC100500210 (LOC100500210), mRNA	--	--	--	--	--	--	--	--	--	--	--	--	--	--	0	0	0
Unigene20695_All	957	45	3.8801	111	9.8807	49	4.2811	56	4.5505	270	21.3692	34	2.8921	-1.307531554	0.81517308	gi|356555861|ref|XP_003546248.1|	63.5	5.00E-09	PREDICTED: peroxidase 15-like [Glycine max]	gi|356555860|ref|XM_003546200.1|	99.6	5.00E-18	PREDICTED: Glycine max peroxidase 15-like (LOC100803353), mRNA	--	--	--	--	--	--	--	--	--	K00430	2.00E-07	55.1	mtr:MTR_2g029850	peroxidase [EC:1.11.1.7]	0	0	0
Unigene50150_All	1178	30	2.1015	19	1.374	32	2.2713	52	3.4328	166	10.6733	39	2.6951	-1.414110417	0.815187865	gi|356520525|ref|XP_003528912.1|	658.3	0	PREDICTED: aldehyde dehydrogenase family 2 member C4-like [Glycine max]	gi|356523742|ref|XM_003530446.1|	1025	0	PREDICTED: Glycine max aldehyde dehydrogenase family 2 member C4-like (LOC100811540), mRNA	sp|Q56YU0|AL2C4_ARATH	543	1.00E-154	Aldehyde dehydrogenase family 2 member C4 OS=Arabidopsis thaliana GN=ALDH2C4 PE=1 SV=2	BH0539	343	3.00E-94	COG1012	NAD-dependent aldehyde dehydrogenases	K12355	2.00E-169	593	rcu:RCOM_1053330	coniferyl-aldehyde dehydrogenase [EC:1.2.1.68]	GO:0055114//oxidation-reduction process	GO:0001758//retinal dehydrogenase activity	0
Unigene13563_All	629	285	37.3886	24	3.2504	17	2.2598	156	19.2868	223	26.8529	12	1.553	1.233792492	0.815222718	gi|351721084|ref|NP_001235918.1|	139	5.00E-32	uncharacterized protein LOC100500291 [Glycine max]	gi|356497008|ref|XM_003517309.1|	125	6.00E-26	PREDICTED: Glycine max uncharacterized protein LOC100780361 (LOC100780361), mRNA	--	--	--	--	--	--	--	--	--	--	--	--	--	--	0	0	0
CL2277.Contig2_All	293	2868	807.7129	511	148.5696	267	76.1925	751	199.324	2412	623.5139	830	230.6009	1.201770484	0.815235392	--	--	--	--	--	--	--	--	--	--	--	--	--	--	--	--	--	--	--	--	--	--	0	0	0
Unigene41458_All	1020	92	7.4427	302	25.2222	64	5.2462	341	25.9981	220	16.3365	138	11.0136	-1.256579104	0.815245953	gi|351723659|ref|NP_001236007.1|	109	1.00E-22	probable aldo-keto reductase 1 [Glycine max]	gi|210141251|dbj|AK245168.1|	204	1.00E-49	Glycine max cDNA, clone: GMFL01-22-L11	sp|C6TBN2|AKR1_SOYBN	107	9.00E-24	Probable aldo-keto reductase 1 OS=Glycine max GN=AKR1 PE=2 SV=1	--	--	--	--	--	--	--	--	--	--	GO:0055114//oxidation-reduction process	GO:0016491//oxidoreductase activity	0
CL4449.Contig2_All	832	680	67.4421	326	33.3788	382	38.3892	2130	199.0873	1725	157.0371	1151	112.6167	-1.212107433	0.815254402	gi|351726796|ref|NP_001235603.1|	282.3	6.00E-75	uncharacterized protein LOC100500525 [Glycine max]	gi|351726795|ref|NM_001248674.1|	500	1.00E-138	Glycine max uncharacterized LOC100500525 (LOC100500525), mRNA	sp|P26987|SAM22_SOYBN	254	3.00E-68	Stress-induced protein SAM22 OS=Glycine max PE=1 SV=1	--	--	--	--	--	--	--	--	--	--	GO:0009607//response to biotic stimulus;GO:0006952//defense response	0	0
Unigene25438_All	1127	169	12.3739	272	20.5599	375	27.8212	431	29.74	415	27.8908	415	29.9761	-1.238781722	0.815312489	gi|356496771|ref|XP_003517239.1|	278.1	1.00E-73	PREDICTED: uncharacterized protein LOC100806404 [Glycine max]	gi|356496770|ref|XM_003517191.1|	521	1.00E-145	PREDICTED: Glycine max uncharacterized protein LOC100806404 (LOC100806404), mRNA	sp|Q9FFH3|NUC_ARATH	206	2.00E-53	Zinc finger protein NUTCRACKER OS=Arabidopsis thaliana GN=NUC PE=2 SV=1	--	--	--	--	--	--	--	--	--	--	GO:0010029//regulation of seed germination;GO:0010431//seed maturation;GO:0006355//regulation of transcription, DNA-dependent;GO:0009937//regulation of gibberellic acid mediated signaling pathway	GO:0008270//zinc ion binding;GO:0003676//nucleic acid binding;GO:0005515//protein binding;GO:0003700//sequence-specific DNA binding transcription factor activity	GO:0005634//nucleus
CL4735.Contig5_All	2025	113	4.6047	195	8.2033	190	7.8451	194	7.4501	378	14.1385	304	12.2208	-1.291282841	0.815367409	gi|356504356|ref|XP_003520962.1|	733	0	PREDICTED: auxin response factor 9-like [Glycine max]	gi|356504355|ref|XM_003520914.1|	672	0	PREDICTED: Glycine max auxin response factor 9-like (LOC100779003), mRNA	sp|Q9XED8|ARFI_ARATH	402	5.00E-112	Auxin response factor 9 OS=Arabidopsis thaliana GN=ARF9 PE=1 SV=1	--	--	--	--	--	K14486	4.00E-92	337	osa:4329672	auxin response factor	GO:0006355//regulation of transcription, DNA-dependent;GO:0009734//auxin mediated signaling pathway	GO:0003677//DNA binding;GO:0046983//protein dimerization activity	GO:0005634//nucleus
CL6046.Contig2_All	1225	100	6.7361	92	6.3978	106	7.235	295	18.7272	369	22.8153	106	7.044	-1.265607548	0.815421271	gi|357440519|ref|XP_003590537.1|	74.7	3.00E-12	Transcription factor UNE12 [Medicago truncatula] >gi|355479585|gb|AES60788.1| Transcription factor UNE12 [Medicago truncatula]	gi|292786166|dbj|AK338353.1|	63.9	4.00E-07	Lotus japonicus cDNA, clone: LjFL2-018-CB06, HTC	--	--	--	--	--	--	--	--	--	--	--	--	--	--	0	0	0
Unigene25037_All	1760	277	12.9871	446	21.5873	418	19.8578	896	39.5897	610	26.2515	573	26.5028	-1.24497641	0.815516324	gi|1346763|sp|P48488.1|PP1_MEDVA	646	0	RecName: Full=Serine/threonine-protein phosphatase PP1 >gi|575672|emb|CAA56766.1| potentially catalitic subunit of the ser /thr protein phosphatase 1 [Medicago sativa subsp. x varia]	gi|114213453|dbj|AB254850.1|	1352	0	Vicia faba VfPP1c-2 mRNA for catalytic subunit of protein phosphatase 1, complete cds	sp|P48488|PP1_MEDSV	645	0	Serine/threonine-protein phosphatase PP1 OS=Medicago sativa subsp. varia GN=PP1 PE=2 SV=1	YER133w	492	9.00E-139	COG0639	Diadenosine tetraphosphatase and related serine/threonine protein phosphatases	K06269	0	643	gmx:100790490	protein phosphatase 1, catalytic subunit [EC:3.1.3.16]	GO:0006470//protein dephosphorylation;GO:0051604//protein maturation	GO:0004722//protein serine/threonine phosphatase activity	GO:0005730//nucleolus;GO:0000164//protein phosphatase type 1 complex
CL11429.Contig2_All	2320	149	5.2996	296	10.8688	738	26.5973	129	4.324	219	7.1498	774	27.1584	-1.280885959	0.815525829	gi|356509613|ref|XP_003523541.1|	997.7	0	PREDICTED: endoglucanase 24-like [Glycine max]	gi|356509612|ref|XM_003523493.1|	1957	0	PREDICTED: Glycine max endoglucanase 24-like (LOC100820195), mRNA	sp|Q8LCP6|GUN10_ARATH	792	0	Endoglucanase 10 OS=Arabidopsis thaliana GN=At1g75680 PE=2 SV=2	--	--	--	--	--	K01179	6.00E-106	383	osa:4347660	endoglucanase [EC:3.2.1.4]	GO:0048653//anther development;GO:0016126//sterol biosynthetic process;GO:0009825//multidimensional cell growth;GO:0009664//plant-type cell wall organization;GO:0010075//regulation of meristem growth;GO:0007389//pattern specification process;GO:0043481//anthocyanin accumulation in tissues in response to UV light;GO:0048767//root hair elongation;GO:0006084//acetyl-CoA metabolic process;GO:0005982/…	GO:0008810//cellulase activity	GO:0005576//extracellular region;GO:0005886//plasma membrane
Unigene21532_All	591	156	21.7812	303	43.6749	330	46.6869	384	50.5279	388	49.7257	380	52.3416	-1.223591737	0.815570187	gi|356573117|ref|XP_003554711.1|	139	4.00E-32	PREDICTED: uncharacterized protein LOC100807705 [Glycine max]	gi|356573116|ref|XM_003554663.1|	454	1.00E-125	PREDICTED: Glycine max uncharacterized protein LOC100807705 (LOC100807705), mRNA	--	--	--	--	--	--	--	--	--	--	--	--	--	--	0	0	0
Unigene13739_All	385	33	7.0729	55	12.1697	120	26.0609	107	21.6128	58	11.4105	86	18.184	-1.271013223	0.815737056	--	--	--	--	gi|63987073|gb|AC157502.2|	75.8	3.00E-11	Medicago truncatula chromosome 7 clone mte1-56e23, complete sequence	--	--	--	--	--	--	--	--	--	--	--	--	--	--	0	0	0
CL10394.Contig3_All	1249	6103	403.2055	5505	375.4668	4929	329.9627	3549	220.9687	3217	195.0855	1650	107.5405	1.208027325	0.815766628	gi|388493306|gb|AFK34719.1|	310.8	3.00E-83	unknown [Lotus japonicus]	gi|41688339|dbj|AP006654.1|	466	1.00E-128	Lotus japonicus genomic DNA, chromosome 3, clone: LjT31E21, TM0340, complete sequence	--	--	--	--	--	--	--	--	--	--	--	--	--	--	0	0	0
CL6126.Contig1_All	406	50	10.1622	61	12.7991	47	9.6792	6	1.1492	37	6.9026	21	4.2106	1.313933892	0.815769796	gi|388521263|gb|AFK48693.1|	113.2	1.00E-24	unknown [Lotus japonicus]	gi|356525925|ref|XM_003531524.1|	153	2.00E-34	PREDICTED: Glycine max transcription factor bZIP81 (bZIP81), mRNA	sp|P42777|GBF4_ARATH	69.3	7.00E-13	G-box-binding factor 4 OS=Arabidopsis thaliana GN=GBF4 PE=1 SV=1	--	--	--	--	--	K14432	3.00E-22	101	vvi:100250466	ABA responsive element binding factor	GO:0006355//regulation of transcription, DNA-dependent	GO:0003700//sequence-specific DNA binding transcription factor activity;GO:0043565//sequence-specific DNA binding	GO:0005634//nucleus
Unigene21998_All	682	34	4.1138	20	2.4982	75	9.1949	7	0.7982	55	6.1082	198	23.6337	-1.307198724	0.815769796	gi|351725227|ref|NP_001236829.1|	148.7	7.00E-35	uncharacterized protein LOC100500614 precursor [Glycine max]	gi|351725226|ref|NM_001249900.1|	194	8.00E-47	Glycine max uncharacterized LOC100500614 (LOC100500614), mRNA	sp|Q43681|NLTP_VIGUN	98.6	3.00E-21	Probable non-specific lipid-transfer protein AKCS9 OS=Vigna unguiculata PE=2 SV=1	--	--	--	--	--	--	--	--	--	--	0	0	0
CL13073.Contig1_All	1360	7286	442.0748	6517	408.2117	3733	229.5026	3021	172.7425	3729	207.6777	3199	191.4811	1.213486813	0.815790919	gi|351725091|ref|NP_001237592.1|	296.2	8.00E-79	uncharacterized protein LOC100305592 precursor [Glycine max]	gi|351725090|ref|NM_001250663.1|	662	0	Glycine max uncharacterized LOC100305592 (LOC100305592), mRNA	--	--	--	--	--	--	--	--	--	--	--	--	--	--	0	0	GO:0016023//cytoplasmic membrane-bounded vesicle;GO:0005783//endoplasmic reticulum
CL5177.Contig4_All	219	22	8.2894	32	12.4475	46	17.5623	38	13.4936	51	17.6385	76	28.2501	-1.255728457	0.81582894	gi|356509656|ref|XP_003523562.1|	136	1.00E-31	PREDICTED: filament-like plant protein 4-like isoform 2 [Glycine max]	gi|356509655|ref|XM_003523514.1|	363	5.00E-98	PREDICTED: Glycine max filament-like plant protein 4-like, transcript variant 2 (LOC100789174), mRNA	sp|Q9C698|FPP6_ARATH	105	6.00E-24	Filament-like plant protein 6 OS=Arabidopsis thaliana GN=FPP6 PE=2 SV=1	--	--	--	--	--	--	--	--	--	--	0	0	GO:0005737//cytoplasm;GO:0005886//plasma membrane
Unigene1176_All	2259	129	4.7121	245	9.239	283	10.4746	294	10.1209	355	11.9028	352	12.6846	-1.295876142	0.816016932	--	--	--	--	gi|168986546|gb|AC202494.23|	63.9	7.00E-07	Medicago truncatula clone mth2-25j15, complete sequence	--	--	--	--	--	--	--	--	--	--	--	--	--	--	0	0	0
Unigene22334_All	279	29	8.5771	32	9.7706	27	8.0915	75	20.9047	93	25.2473	53	15.464	-1.259780681	0.816026437	--	--	--	--	--	--	--	--	--	--	--	--	--	--	--	--	--	--	--	--	--	--	0	0	0
CL5655.Contig36_All	333	14	3.4692	22	5.628	29	7.2815	47	10.9759	29	6.5961	36	8.8005	-1.341396919	0.816050728	gi|356506778|ref|XP_003522153.1|	108.6	3.00E-23	PREDICTED: TMV resistance protein N-like [Glycine max]	gi|357468644|ref|XM_003604559.1|	91.7	4.00E-16	Medicago truncatula TIR-NBS-LRR RCT1 resistance protein (MTR_4g014990) mRNA, complete cds	sp|Q40392|TMVRN_NICGU	51.2	1.00E-07	TMV resistance protein N OS=Nicotiana glutinosa GN=N PE=1 SV=1	--	--	--	--	--	--	--	--	--	--	0	GO:0000166//nucleotide binding	0
CL6793.Contig2_All	1733	85	4.0473	178	8.7498	84	4.0527	431	19.3404	193	8.4352	55	2.5835	-1.322134826	0.816108816	gi|356503877|ref|XP_003520727.1|	265.4	2.00E-69	PREDICTED: probable glutamate carboxypeptidase 2-like [Glycine max]	gi|356503876|ref|XM_003520679.1|	807	0	PREDICTED: Glycine max probable glutamate carboxypeptidase 2-like (LOC100818733), mRNA	sp|Q9M1S8|GCP2_ARATH	268	1.00E-71	Probable glutamate carboxypeptidase 2 OS=Arabidopsis thaliana GN=AMP1 PE=1 SV=3	XF0820	50.4	9.00E-06	COG2234	Predicted aminopeptidases	K01301	6.00E-49	193	zma:100280900	glutamate carboxypeptidase II [EC:3.4.17.21]	GO:0055114//oxidation-reduction process;GO:0009910//negative regulation of flower development;GO:0048364//root development;GO:0048507//meristem development;GO:0009640//photomorphogenesis;GO:0010305//leaf vascular tissue pattern formation;GO:0006508//proteolysis;GO:0009790//embryo development	GO:0004180//carboxypeptidase activity;GO:0032440//2-alkenal reductase [NAD(P)] activity;GO:0016805//dipeptidase activity	GO:0005886//plasma membrane
CL3499.Contig5_All	326	35	8.8592	69	18.0305	73	18.7229	83	19.7992	93	21.6074	89	22.224	-1.259509893	0.81617324	gi|356559349|ref|XP_003547962.1|	205.7	1.00E-52	PREDICTED: probable mitochondrial chaperone BCS1-B-like isoform 1 [Glycine max]	gi|356559348|ref|XM_003547914.1|	305	1.00E-80	PREDICTED: Glycine max probable mitochondrial chaperone BCS1-B-like, transcript variant 1 (LOC100812263), mRNA	sp|P46466|PRS4_ORYSJ	48.1	1.00E-06	26S protease regulatory subunit 4 homolog OS=Oryza sativa subsp. japonica GN=TBP2 PE=2 SV=2	SPAC644.07	71.6	3.00E-13	COG0465	ATP-dependent Zn proteases	K08900	2.00E-38	154	pop:POPTR_563200	mitochondrial chaperone BCS1	GO:0006508//proteolysis;GO:0051301//cell division	GO:0008233//peptidase activity;GO:0005524//ATP binding;GO:0017111//nucleoside-triphosphatase activity	GO:0005886//plasma membrane
Unigene13909_All	959	186	16.0044	298	26.4712	573	49.9579	688	55.7901	283	22.3514	412	34.9727	-1.236277055	0.816227103	gi|255638513|gb|ACU19565.1|	208.8	1.00E-52	unknown [Glycine max]	gi|356521530|ref|XM_003529360.1|	178	7.00E-42	PREDICTED: Glycine max uncharacterized protein LOC100783022 (LOC100783022), mRNA	sp|Q9LUI1|LRX6_ARATH	67.4	1.00E-11	Leucine-rich repeat extensin-like protein 6 OS=Arabidopsis thaliana GN=LRX6 PE=2 SV=1	CC3494_1	54.7	2.00E-07	COG3637	Opacity protein and related surface antigens	K15174	6.00E-08	56.6	ath:AT1G79730	RNA polymerase II-associated factor 1	0	0	GO:0016020//membrane
CL2767.Contig1_All	1048	47	3.7007	5	0.4064	21	1.6754	244	18.1057	104	7.5164	30	2.3303	-1.332139566	0.816229215	gi|356559212|ref|XP_003547894.1|	311.2	1.00E-83	PREDICTED: protein LURP-one-related 11-like [Glycine max]	gi|356559211|ref|XM_003547846.1|	333	2.00E-88	PREDICTED: Glycine max protein LURP-one-related 11-like (LOC100820270), mRNA	sp|Q9LUM1|LOR11_ARATH	158	4.00E-39	Protein LURP-one-related 11 OS=Arabidopsis thaliana GN=At3g14260 PE=2 SV=1	--	--	--	--	--	K03239	4.00E-47	186	vvi:100244672	translation initiation factor eIF-2B subunit alpha	GO:0044237//cellular metabolic process	0	0
CL296.Contig2_All	1254	180	11.8446	86	5.8422	72	4.8007	66	4.0929	82	4.9528	83	5.388	1.299750805	0.816234496	gi|356568120|ref|XP_003552261.1|	647.5	0	PREDICTED: chlorophyll synthase, chloroplastic-like [Glycine max]	gi|403044263|ref|NM_001252704.2|	1376	0	Glycine max chlorophyll synthase, chloroplastic-like (LOC100787459), mRNA	sp|Q38833|CHLG_ARATH	613	6.00E-176	Chlorophyll synthase, chloroplastic OS=Arabidopsis thaliana GN=CHLG PE=2 SV=1	slr0056	433	3.00E-121	COG0382	4-hydroxybenzoate polyprenyltransferase and related prenyltransferases	K04040	0	647	gmx:100787459	chlorophyll synthase [EC:2.5.1.62]	GO:0006098//pentose-phosphate shunt;GO:0016117//carotenoid biosynthetic process;GO:0019288//isopentenyl diphosphate biosynthetic process, mevalonate-independent pathway;GO:0009902//chloroplast relocation;GO:0009965//leaf morphogenesis;GO:0030154//cell differentiation;GO:0019344//cysteine biosynthetic process;GO:0045893//positive regulation of transcription, DNA-dependent;GO:0009073//aromatic amin…	GO:0046408//chlorophyll synthetase activity	GO:0016021//integral to membrane;GO:0031969//chloroplast membrane;GO:0009535//chloroplast thylakoid membrane
CL13906.Contig4_All	497	54	8.9657	129	22.1111	106	17.8327	85	13.2999	171	26.0601	153	25.0603	-1.260064747	0.816250338	gi|363807060|ref|NP_001242328.1|	297.4	6.00E-80	uncharacterized protein LOC100798320 [Glycine max]	gi|356504658|ref|XM_003521065.1|	751	0	PREDICTED: Glycine max uncharacterized protein LOC100816432 (LOC100816432), mRNA	--	--	--	--	--	--	--	--	--	--	--	--	--	--	GO:0007623//circadian rhythm	0	GO:0005634//nucleus;GO:0005886//plasma membrane
CL6335.Contig1_All	566	40	5.8316	20	3.0102	24	3.5454	48	6.595	202	27.0316	62	8.9171	-1.282019337	0.816253506	--	--	--	--	--	--	--	--	--	--	--	--	--	--	--	--	--	--	--	--	--	--	0	0	0
Unigene37148_All	1802	261	11.9517	196	9.2657	120	5.5679	45	1.942	78	3.2785	207	9.3512	1.299009143	0.816305257	gi|388504358|gb|AFK40245.1|	772.3	0	unknown [Medicago truncatula]	gi|356523154|ref|XM_003530159.1|	1433	0	PREDICTED: Glycine max aspartic proteinase nepenthesin-1-like (LOC100806197), mRNA	sp|Q9LHE3|ASPG2_ARATH	264	1.00E-70	Protein ASPARTIC PROTEASE IN GUARD CELL 2 OS=Arabidopsis thaliana GN=ASPG2 PE=2 SV=1	--	--	--	--	--	K00924	4.00E-22	104	ath:AT5G22850	[EC:2.7.1.-]	GO:0006508//proteolysis	GO:0004190//aspartic-type endopeptidase activity	GO:0048046//apoplast
Unigene1346_All	1604	764	39.3038	405	21.5094	351	18.2966	227	11.0055	485	22.902	313	15.8851	1.243699954	0.816358064	gi|339792764|gb|AEK12766.1|	332.4	1.00E-89	hsp23 [Medicago sativa]	gi|351727928|ref|NM_001248201.1|	476	1.00E-131	Glycine max low molecular weight heat shock protein Hsp23.9 (HSP23.9), mRNA >gi|710431|gb|U21722.1|GMU21722 Glycine max low molecular weight heat shock protein Hsp23.9 (Gmhsp23.9) mRNA, complete cds	sp|P46254|HS22M_PEA	288	8.00E-78	Heat shock 22 kDa protein, mitochondrial OS=Pisum sativum GN=HSP22 PE=2 SV=1	TM0374	77.4	7.00E-14	COG0071	Molecular chaperone (small heat shock protein)	K13993	1.00E-53	209	vvi:100248906	HSP20 family protein	GO:0006457//protein folding;GO:0009644//response to high light intensity;GO:0034976//response to endoplasmic reticulum stress;GO:0046686//response to cadmium ion;GO:0042542//response to hydrogen peroxide;GO:0009408//response to heat	0	GO:0005739//mitochondrion
CL3587.Contig12_All	1629	331	16.7669	96	5.0203	103	5.2867	124	5.9195	875	40.684	1452	72.5598	-1.2442896	0.816389748	gi|356525985|ref|XP_003531600.1|	866.7	0	PREDICTED: linoleate 9S-lipoxygenase-like [Glycine max]	gi|356525984|ref|XM_003531552.1|	1076	0	PREDICTED: Glycine max linoleate 9S-lipoxygenase-like (LOC100816880), mRNA	sp|P09186|LOX3_SOYBN	826	0	Seed linoleate 9S-lipoxygenase-3 OS=Glycine max GN=LOX1.3 PE=1 SV=1	--	--	--	--	--	K15718	0	804	mtr:MTR_2g099570	linoleate 9S-lipoxygenase [EC:1.13.11.58]	GO:0031408//oxylipin biosynthetic process;GO:0055114//oxidation-reduction process	GO:0005506//iron ion binding;GO:0016165//lipoxygenase activity	GO:0005737//cytoplasm
Unigene41423_All	1124	301	22.0976	219	16.5979	102	7.5876	172	11.9001	132	8.895	95	6.8803	1.26024802	0.816392916	gi|388500648|gb|AFK38390.1|	352.8	6.00E-96	unknown [Lotus japonicus]	gi|356569973|ref|XM_003553120.1|	706	0	PREDICTED: Glycine max uncharacterized protein LOC100807863 (LOC100807863), mRNA	sp|P51204|YCF54_PORPU	65.5	6.00E-11	Uncharacterized protein ycf54 OS=Porphyra purpurea GN=ycf54 PE=3 SV=1	--	--	--	--	--	--	--	--	--	--	0	0	GO:0009579//thylakoid;GO:0009507//chloroplast
Unigene64345_All	214	6	2.3136	5	1.9904	6	2.3443	8	2.9071	35	12.3877	8	3.0432	-1.401662439	0.816402422	--	--	--	--	gi|77416307|gb|AC151424.15|	60	9.00E-07	Medicago truncatula clone mth2-101c17, complete sequence	--	--	--	--	--	--	--	--	--	--	--	--	--	--	0	0	0
Unigene24512_All	2272	1105	40.1328	577	21.6344	518	19.0629	422	14.4441	454	15.1351	598	21.4261	1.239097148	0.816407702	gi|225450484|ref|XP_002280673.1|	790.4	0	PREDICTED: shaggy-related protein kinase alpha [Vitis vinifera]	gi|402794852|ref|NM_001255477.2|	1657	0	Glycine max shaggy-related protein kinase alpha-like (LOC100788612), mRNA	sp|P43288|KSG1_ARATH	778	0	Shaggy-related protein kinase alpha OS=Arabidopsis thaliana GN=ASK1 PE=2 SV=3	SPAC1687.15	430	5.00E-120	COG0515	Serine/threonine protein kinase	K00924	0	778	ath:AT5G26751	[EC:2.7.1.-]	GO:0006468//protein phosphorylation;GO:0009933//meristem structural organization;GO:0042538//hyperosmotic salinity response	GO:0004674//protein serine/threonine kinase activity;GO:0005524//ATP binding;GO:0050321//tau-protein kinase activity	GO:0005829//cytosol;GO:0005634//nucleus
Unigene1354_All	841	53	5.2003	33	3.3427	47	4.6727	14	1.2946	107	9.6366	282	27.2963	-1.292981595	0.816426713	gi|357466009|ref|XP_003603289.1|	304.3	1.00E-81	Early nodulin-like protein [Medicago truncatula] >gi|355492337|gb|AES73540.1| Early nodulin-like protein [Medicago truncatula]	gi|357466008|ref|XM_003603241.1|	505	1.00E-140	Medicago truncatula Early nodulin-like protein (MTR_3g105930) mRNA, complete cds	sp|Q9SK27|ENL1_ARATH	194	4.00E-50	Early nodulin-like protein 1 OS=Arabidopsis thaliana GN=At2g25060 PE=1 SV=2	--	--	--	--	--	--	--	--	--	--	GO:0016572//histone phosphorylation;GO:0000911//cytokinesis by cell plate formation;GO:0000226//microtubule cytoskeleton organization	GO:0005507//copper ion binding;GO:0009055//electron carrier activity	GO:0046658//anchored to plasma membrane;GO:0009506//plasmodesma;GO:0005576//extracellular region
CL594.Contig9_All	4379	200	3.7688	395	7.6842	361	6.8929	536	9.5187	607	10.4991	457	8.4956	-1.334500437	0.816455228	gi|357518545|ref|XP_003629561.1|	1109.8	0	Cc-nbs-lrr resistance protein [Medicago truncatula] >gi|355523583|gb|AET04037.1| Cc-nbs-lrr resistance protein [Medicago truncatula]	gi|357518508|ref|XM_003629495.1|	1518	0	Medicago truncatula Disease resistance protein (MTR_8g079280) mRNA, complete cds	sp|Q9FKZ1|DRL42_ARATH	488	2.00E-137	Probable disease resistance protein At5g66900 OS=Arabidopsis thaliana GN=At5g66900 PE=3 SV=1	MA2301_1	61.6	1.00E-08	COG4886	Leucine-rich repeat (LRR) protein	K13457	2.00E-21	103	zma:606485	disease resistance protein RPM1	GO:0006952//defense response	GO:0043531//ADP binding;GO:0004869//cysteine-type endopeptidase inhibitor activity	0
Unigene35376_All	247	9	3.0067	12	4.1387	21	7.1087	38	11.9639	2	0.6133	32	10.5464	-1.358150689	0.816476351	gi|351721510|ref|NP_001235420.1|	92.8	1.00E-18	uncharacterized protein LOC100306719 precursor [Glycine max]	gi|471178481|gb|AC254332.1|	145	2.00E-32	Phaseolus vulgaris clone PV_GBb025-G06, complete sequence	sp|F4HWQ8|CVIF1_ARATH	52.8	5.00E-08	Cell wall / vacuolar inhibitor of fructosidase 1 OS=Arabidopsis thaliana GN=C/VIF1 PE=1 SV=1	--	--	--	--	--	--	--	--	--	--	GO:0043086//negative regulation of catalytic activity	GO:0030599//pectinesterase activity;GO:0004857//enzyme inhibitor activity	0
CL5141.Contig1_All	217	14	5.3237	29	11.3845	20	7.7062	45	16.1265	44	15.3578	20	7.5028	-1.287533165	0.816585133	--	--	--	--	--	--	--	--	--	--	--	--	--	--	--	--	--	--	--	--	--	--	0	0	0
Unigene37530_All	715	589	67.9759	238	28.3562	259	30.2874	168	18.2722	212	22.4577	404	45.9966	1.23351296	0.816617873	gi|388500404|gb|AFK38268.1|	125.6	7.00E-28	unknown [Lotus japonicus]	gi|356513302|ref|XM_003525305.1|	168	5.00E-39	PREDICTED: Glycine max uncharacterized protein LOC100526942 (LOC100526942), mRNA	sp|Q9M373|AGP20_ARATH	71.2	5.00E-13	Arabinogalactan peptide 20 OS=Arabidopsis thaliana GN=AGP20 PE=3 SV=1	--	--	--	--	--	--	--	--	--	--	0	0	GO:0005886//plasma membrane
CL8134.Contig1_All	877	159	14.9604	113	10.9763	71	6.769	79	7.0051	61	5.2683	67	6.2191	1.279170974	0.816645333	gi|356527417|ref|XP_003532307.1|	265.8	6.00E-70	PREDICTED: uncharacterized protein LOC100794171 [Glycine max]	gi|403043573|ref|NM_001251803.2|	565	1.00E-158	Glycine max uncharacterized LOC100527102 (LOC100527102), mRNA	--	--	--	--	--	--	--	--	--	K15192	2.00E-08	58.2	cre:CHLREDRAFT_170820	TATA-binding protein-associated factor [EC:3.6.4.-]	0	0	GO:0009536//plastid
Unigene17706_All	665	132	16.3794	117	14.9879	198	24.895	20	2.3388	201	22.8934	747	91.4428	-1.247578551	0.816655894	gi|388505612|gb|AFK40872.1|	150.2	2.00E-35	unknown [Lotus japonicus]	gi|1420886|gb|U34334.1|PVU34334	125	6.00E-26	Phaseolus vulgaris non-specific lipid transfer-like protein mRNA, complete cds	sp|Q8W453|DIR1_ARATH	76.3	1.00E-14	Putative lipid-transfer protein DIR1 OS=Arabidopsis thaliana GN=DIR1 PE=1 SV=1	--	--	--	--	--	--	--	--	--	--	0	0	0
CL13671.Contig1_All	1538	115	6.17	250	13.8471	228	12.395	289	14.6126	283	13.9369	311	16.4609	-1.281953491	0.816665399	gi|358248562|ref|NP_001240158.1|	587.8	1.00E-166	uncharacterized protein LOC100816993 [Glycine max]	gi|292782823|dbj|AK338189.1|	1043	0	Lotus japonicus cDNA, clone: LjFL2-013-DB02, HTC	sp|Q9LZG0|ADK2_ARATH	63.2	4.00E-10	Adenosine kinase 2 OS=Arabidopsis thaliana GN=ADK2 PE=1 SV=1	BMEI1779	115	2.00E-25	COG0524	Sugar kinases, ribokinase family	K00847	3.00E-12	71.6	vvi:100242115	fructokinase [EC:2.7.1.4]	GO:0016310//phosphorylation	GO:0016301//kinase activity;GO:0016773//phosphotransferase activity, alcohol group as acceptor	GO:0005737//cytoplasm
CL2709.Contig1_All	978	127	10.7154	67	5.836	79	6.7539	82	6.5202	58	4.4919	22	1.8312	1.323632266	0.816678073	gi|351727367|ref|NP_001237926.1|	249.6	5.00E-65	uncharacterized protein LOC100305868 [Glycine max]	gi|403044223|ref|NM_001250997.2|	230	2.00E-57	Glycine max uncharacterized LOC100305868 (LOC100305868), mRNA	--	--	--	--	--	--	--	--	--	--	--	--	--	--	GO:0006457//protein folding;GO:0009644//response to high light intensity;GO:0042542//response to hydrogen peroxide;GO:0009408//response to heat	0	0
Unigene20263_All	1123	69	5.0701	128	9.7097	104	7.7432	210	14.5421	148	9.982	179	12.9755	-1.301826599	0.816709757	gi|460405695|ref|XP_004248311.1|	442.6	5.00E-123	PREDICTED: polyubiquitin-like isoform 1 [Solanum lycopersicum]	gi|210140739|dbj|AK244658.1|	775	0	Glycine max cDNA, clone: GMFL01-09-N15	sp|Q3E7T8|UBQ14_ARATH	548	2.00E-156	Polyubiquitin 14 OS=Arabidopsis thaliana GN=UBQ14 PE=1 SV=2	YLL039c	537	1.00E-152	COG5272	Ubiquitin	K08770	5.00E-156	548	mtr:MTR_8g018230	ubiquitin C	GO:0006464//cellular protein modification process;GO:0006511//ubiquitin-dependent protein catabolic process;GO:0009751//response to salicylic acid stimulus;GO:0007568//aging	0	GO:0005773//vacuole;GO:0005634//nucleus
CL8861.Contig1_All	1440	53	3.0371	32	1.8931	48	2.7871	126	6.8045	269	14.149	44	2.4874	-1.363299145	0.816725599	gi|356571903|ref|XP_003554110.1|	662.5	0	PREDICTED: serine carboxypeptidase-like 45-like [Glycine max]	gi|356571902|ref|XM_003554062.1|	1005	0	PREDICTED: Glycine max serine carboxypeptidase-like 45-like (LOC100799900), mRNA	sp|Q93Y09|SCP45_ARATH	532	2.00E-151	Serine carboxypeptidase-like 45 OS=Arabidopsis thaliana GN=SCPL45 PE=2 SV=1	YBR139w	144	5.00E-34	COG2939	Carboxypeptidase C (cathepsin A)	K13289	1.00E-156	551	rcu:RCOM_1504170	cathepsin A (carboxypeptidase C) [EC:3.4.16.5]	GO:0006508//proteolysis	GO:0004185//serine-type carboxypeptidase activity	GO:0009505//plant-type cell wall;GO:0016023//cytoplasmic membrane-bounded vesicle
Unigene37040_All	1802	984	45.0594	1608	76.0165	2482	115.1637	2580	111.3402	2092	87.9313	2559	115.6022	-1.219910752	0.816759395	gi|356496886|ref|XP_003517296.1|	276.6	1.00E-72	PREDICTED: uncharacterized protein LOC100792074 [Glycine max]	gi|210140934|dbj|AK244853.1|	381	1.00E-102	Glycine max cDNA, clone: GMFL01-15-F23	--	--	--	--	--	--	--	--	--	--	--	--	--	--	GO:0010286//heat acclimation	0	GO:0005634//nucleus
Unigene41373_All	599	20	2.7552	63	8.9596	32	4.4668	107	13.8913	35	4.4257	23	3.1257	-1.375295123	0.816765732	gi|356553737|ref|XP_003545209.1|	193.7	1.00E-48	PREDICTED: uncharacterized protein LOC100805825 [Glycine max]	gi|356553736|ref|XM_003545161.1|	266	2.00E-68	PREDICTED: Glycine max uncharacterized protein LOC100805825 (LOC100805825), mRNA	--	--	--	--	--	--	--	--	--	--	--	--	--	--	GO:0006979//response to oxidative stress	0	GO:0005739//mitochondrion
Unigene25646_All	379	25	5.4431	48	10.7889	28	6.1771	61	12.5164	72	14.389	61	13.1021	-1.292807533	0.816788967	--	--	--	--	gi|292780227|dbj|AK338049.1|	127	9.00E-27	Lotus japonicus cDNA, clone: LjFL2-008-CB12, HTC	--	--	--	--	--	--	--	--	--	--	--	--	--	--	0	0	0
Unigene43703_All	240	50	17.1911	66	23.4266	82	28.5674	88	28.514	118	37.2398	167	56.6443	-1.246884896	0.816801641	gi|351725645|ref|NP_001235564.1|	166	1.00E-40	acyl-CoA oxidase [Glycine max] >gi|15553480|gb|AAL01888.1|AF404404_1 acyl-CoA oxidase [Glycine max]	gi|357482106|ref|XM_003611291.1|	341	2.00E-91	Medicago truncatula Peroxisomal acyl-CoA oxidase 1A (MTR_5g012920) mRNA, complete cds	sp|O65202|ACOX1_ARATH	146	2.00E-36	Peroxisomal acyl-coenzyme A oxidase 1 OS=Arabidopsis thaliana GN=ACX1 PE=1 SV=1	YGL205w	85.5	2.00E-17	COG1960	Acyl-CoA dehydrogenases	K00232	1.00E-41	166	gmx:547626	acyl-CoA oxidase [EC:1.3.3.6]	GO:0006633//fatty acid biosynthetic process;GO:0009620//response to fungus;GO:0009611//response to wounding;GO:0009695//jasmonic acid biosynthetic process;GO:0006635//fatty acid beta-oxidation;GO:0009555//pollen development;GO:0002213//defense response to insect;GO:0001676//long-chain fatty acid metabolic process;GO:0046686//response to cadmium ion	GO:0003995//acyl-CoA dehydrogenase activity;GO:0003997//acyl-CoA oxidase activity;GO:0050660//flavin adenine dinucleotide binding	GO:0005777//peroxisome
Unigene13594_All	1958	30	1.2643	20	0.8701	51	2.1778	270	10.7235	0	0	7	0.291	-1.539339985	0.816806922	gi|357491997|ref|XP_003616287.1|	288.5	2.00E-76	Replication factor A protein [Medicago truncatula] >gi|355517622|gb|AES99245.1| Replication factor A protein [Medicago truncatula]	--	--	--	--	--	--	--	--	YAR007c	56.2	2.00E-07	COG1599	Single-stranded DNA-binding replication protein A (RPA), large (70 kD) subunit and related ssDNA-binding proteins	K07466	1.00E-18	93.2	gmx:100792409	replication factor A1	0	0	0
Unigene21994_All	374	9	1.9857	35	7.9721	32	7.154	15	3.1189	14	2.8353	47	10.23	-1.441903971	0.816826988	--	--	--	--	--	--	--	--	--	--	--	--	--	--	--	--	--	--	--	--	--	--	0	0	0
CL8902.Contig1_All	989	47	3.9215	101	8.6996	230	19.4446	106	8.3348	104	7.9648	162	13.3343	-1.3328085	0.816831213	gi|351720909|ref|NP_001236680.1|	310.8	2.00E-83	uncharacterized protein LOC100500092 [Glycine max]	gi|402794550|ref|NM_001250829.2|	464	1.00E-128	Glycine max uncharacterized LOC100306370 (LOC100306370), mRNA	sp|Q8L3R2|CML41_ARATH	198	5.00E-51	Probable calcium-binding protein CML41 OS=Arabidopsis thaliana GN=CML41 PE=2 SV=2	SPAC3A12.14	85.5	1.00E-16	COG5126	Ca2+-binding protein (EF-Hand superfamily)	K13448	4.00E-74	276	rcu:RCOM_0411620	calcium-binding protein CML	GO:0043090//amino acid import	GO:0005509//calcium ion binding	0
CL5040.Contig2_All	1546	163	8.7001	468	25.7877	568	30.719	378	19.0138	440	21.5566	424	22.3258	-1.268906467	0.816836493	gi|356547053|ref|XP_003541932.1|	365.2	1.00E-99	PREDICTED: uncharacterized protein LOC100820562 [Glycine max]	gi|356547052|ref|XM_003541884.1|	220	3.00E-54	PREDICTED: Glycine max uncharacterized protein LOC100820562 (LOC100820562), mRNA	--	--	--	--	XF1267	53.1	1.00E-06	COG5297	Cellobiohydrolase A (1,4-beta-cellobiosidase A)	--	--	--	--	--	0	0	0
Unigene10156_All	518	14	2.2302	141	23.1881	18	2.9054	52	7.8066	57	8.3345	11	1.7287	-1.417315988	0.816945275	gi|356554423|ref|XP_003545546.1|	136	2.00E-31	PREDICTED: uncharacterized protein LOC100813676 [Glycine max]	gi|356554422|ref|XM_003545498.1|	204	7.00E-50	PREDICTED: Glycine max uncharacterized protein LOC100813676 (LOC100813676), mRNA	--	--	--	--	--	--	--	--	--	--	--	--	--	--	GO:0010363//regulation of plant-type hypersensitive response;GO:0010286//heat acclimation;GO:0006612//protein targeting to membrane;GO:0006944//cellular membrane fusion;GO:0043069//negative regulation of programmed cell death;GO:0030968//endoplasmic reticulum unfolded protein response	0	GO:0005739//mitochondrion;GO:0005576//extracellular region
Unigene21601_All	953	433	37.4922	953	85.1876	1044	91.5959	1338	109.1819	751	59.6875	1112	94.9866	-1.230125901	0.817008643	gi|351723665|ref|NP_001236775.1|	280.4	3.00E-74	uncharacterized protein LOC100306050 precursor [Glycine max]	gi|402743521|ref|NM_001249846.2|	654	0	Glycine max uncharacterized LOC100306050 (LOC100306050), mRNA	--	--	--	--	--	--	--	--	--	--	--	--	--	--	GO:0015706//nitrate transport;GO:0010167//response to nitrate;GO:0006661//phosphatidylinositol biosynthetic process	0	GO:0005773//vacuole;GO:0005576//extracellular region;GO:0009507//chloroplast
Unigene51474_All	233	10	3.5415	15	5.4842	32	11.4832	25	8.3439	23	7.4767	32	11.1801	-1.345601862	0.817018149	--	--	--	--	--	--	--	--	--	--	--	--	--	--	--	--	--	--	--	--	--	--	0	0	0
Unigene29798_All	1002	228	18.7764	840	71.4148	531	44.3093	821	63.7181	444	33.5623	451	36.6403	-1.249424087	0.817064619	gi|356502039|ref|XP_003519829.1|	159.8	6.00E-38	PREDICTED: uncharacterized protein LOC100803779 [Glycine max]	gi|356497378|ref|XM_003517490.1|	200	2.00E-48	PREDICTED: Glycine max uncharacterized protein LOC100787501 (LOC100787501), mRNA	--	--	--	--	--	--	--	--	--	--	--	--	--	--	GO:0009694//jasmonic acid metabolic process;GO:0009753//response to jasmonic acid stimulus	GO:0005515//protein binding	0
Unigene59008_All	210	6	2.3576	0	0	0	0	0	0	52	18.7551	0	0	-1.40846722	0.817065675	gi|357488223|ref|XP_003614399.1|	55.1	4.00E-07	hypothetical protein MTR_5g051180 [Medicago truncatula] >gi|355515734|gb|AES97357.1| hypothetical protein MTR_5g051180 [Medicago truncatula]	gi|325194239|emb|FR825095.1|	180	4.00E-43	Albugo laibachii Nc14, genomic contig CONTIG_1625_NC14_v4_1818_619	--	--	--	--	--	--	--	--	--	--	--	--	--	--	0	0	0
CL6842.Contig4_All	598	14	1.9318	95	13.5332	23	3.2158	17	2.2107	55	6.9662	49	6.6703	-1.451247812	0.817068843	gi|38566726|emb|CAE76632.1|	58.5	8.00E-08	leucine rich repeat protein [Cicer arietinum]	gi|84369982|dbj|AP008951.1|	347	8.00E-93	Lotus japonicus genomic DNA, chromosome 2, clone: LjT45D07, TM0932a, complete sequence	sp|Q00874|DR100_ARATH	215	2.00E-56	DNA-damage-repair/toleration protein DRT100 OS=Arabidopsis thaliana GN=DRT100 PE=2 SV=2	mlr3004	50.4	2.00E-06	COG3743	Uncharacterized conserved protein	K00924	1.00E-13	74.3	osa:4341290	[EC:2.7.1.-]	GO:0008152//metabolic process	GO:0016491//oxidoreductase activity	0
Unigene36983_All	1467	56	3.1499	82	4.7617	57	3.2487	152	8.0575	206	10.6359	101	5.6046	-1.362497135	0.81718185	gi|388512073|gb|AFK44098.1|	581.6	1.00E-164	unknown [Lotus japonicus]	gi|388512072|gb|BT144304.1|	914	0	Lotus japonicus clone JCVI-FLLj-19G10 unknown mRNA	sp|Q9ZWQ9|FLS_CITUN	207	2.00E-53	Flavonol synthase/flavanone 3-hydroxylase OS=Citrus unshiu GN=FLS PE=1 SV=1	PA0147	100	5.00E-21	COG3491	Isopenicillin N synthase and related dioxygenases	K06892	1.00E-63	242	pop:POPTR_550478		0	GO:0016491//oxidoreductase activity	0
CL5362.Contig2_All	1007	138	11.3082	65	5.4987	55	4.5667	56	4.3246	68	5.1146	51	4.1228	1.322761856	0.817190299	gi|359807018|ref|NP_001241335.1|	378.3	1.00E-103	uncharacterized protein LOC100805320 [Glycine max] >gi|318056137|gb|ADV36255.1| ICEe [Glycine max]	gi|359807017|ref|NM_001254406.1|	702	0	Glycine max transcription factor ICE1-like (LOC100805320), mRNA >gi|318056136|gb|HM989929.1| Glycine max ICEe mRNA, complete cds	sp|Q9LSE2|ICE1_ARATH	350	7.00E-97	Transcription factor ICE1 OS=Arabidopsis thaliana GN=SCRM PE=1 SV=1	--	--	--	--	--	K13422	4.00E-16	84	gmx:100790854	transcription factor MYC2	0	GO:0046983//protein dimerization activity	0
Unigene1199_All	1027	117	9.4007	301	24.9674	219	17.8296	247	18.7031	271	19.9864	369	29.2487	-1.268420402	0.8172336	gi|356495143|ref|XP_003516440.1|	435.3	8.00E-121	PREDICTED: scarecrow-like protein 6-like [Glycine max]	gi|356495142|ref|XM_003516392.1|	656	0	PREDICTED: Glycine max scarecrow-like protein 6-like (LOC100801785), mRNA	sp|O81316|SCL6_ARATH	249	2.00E-66	Scarecrow-like protein 6 OS=Arabidopsis thaliana GN=SCL6 PE=1 SV=1	--	--	--	--	--	K14494	1.00E-16	85.5	gmx:547718	DELLA protein	GO:0006355//regulation of transcription, DNA-dependent	0	0
Unigene20272_All	514	34	5.4583	70	11.6014	59	9.5975	112	16.945	81	11.936	73	11.5614	-1.304382518	0.817339214	--	--	--	--	--	--	--	--	--	--	--	--	--	--	--	--	--	--	--	--	--	--	0	0	0
CL3373.Contig19_All	1698	64	3.1102	145	7.2746	228	11.227	93	4.2592	240	10.7056	190	9.1089	-1.367416132	0.817423705	gi|356541288|ref|XP_003539110.1|	903.3	0	PREDICTED: auxin response factor 4-like [Glycine max]	gi|356541287|ref|XM_003539062.1|	1697	0	PREDICTED: Glycine max auxin response factor 4-like (LOC100816621), mRNA	sp|Q9ZTX9|ARFD_ARATH	645	0	Auxin response factor 4 OS=Arabidopsis thaliana GN=ARF4 PE=1 SV=1	--	--	--	--	--	K14486	2.00E-137	488	pop:POPTR_786899	auxin response factor	GO:0006355//regulation of transcription, DNA-dependent;GO:0010050//vegetative phase change;GO:0010158//abaxial cell fate specification;GO:0009734//auxin mediated signaling pathway	GO:0003677//DNA binding;GO:0046983//protein dimerization activity;GO:0003700//sequence-specific DNA binding transcription factor activity	GO:0005634//nucleus
CL4688.Contig2_All	2569	123	3.9508	282	9.3511	311	10.122	218	6.599	238	7.017	517	16.3824	-1.339706334	0.817434266	gi|356519838|ref|XP_003528576.1|	1258.8	0	PREDICTED: uncharacterized protein LOC100807956 [Glycine max]	gi|356519837|ref|XM_003528528.1|	2280	0	PREDICTED: Glycine max uncharacterized protein LOC100807956 (LOC100807956), mRNA	--	--	--	--	alr4412	107	8.00E-23	COG2304	Uncharacterized protein containing a von Willebrand factor type A (vWA) domain	--	--	--	--	--	GO:0009690//cytokinin metabolic process;GO:0019344//cysteine biosynthetic process	0	GO:0005886//plasma membrane
CL12850.Contig1_All	1034	46	3.671	33	2.7188	142	11.4825	139	10.454	58	4.2486	169	13.3051	-1.346615994	0.817456445	gi|358249282|ref|NP_001240279.1|	465.3	7.00E-130	uncharacterized protein LOC100808567 [Glycine max]	gi|358249281|ref|NM_001253350.1|	902	0	Glycine max uncharacterized LOC100808567 (LOC100808567), mRNA	--	--	--	--	--	--	--	--	--	--	--	--	--	--	0	GO:0008270//zinc ion binding;GO:0016874//ligase activity	0
Unigene20611_All	1807	215	9.8181	15	0.7071	7	0.3239	61	2.6252	1022	42.838	573	25.8135	-1.274952277	0.817462782	gi|357470367|ref|XP_003605468.1|	742.7	0	UDP-glucuronosyltransferase 2B5 [Medicago truncatula] >gi|57790330|gb|AAW56091.1| triterpene UDP-glucosyl transferase UGT73K1 [Medicago truncatula] >gi|355506523|gb|AES87665.1| UDP-glucuronosyltransferase 2B5 [Medicago truncatula]	gi|319759271|gb|HQ219050.1|	214	2.00E-52	Pueraria montana var. lobata glycosyltransferase GT18P15 mRNA, complete cds	sp|Q2V6J9|UFOG7_FRAAN	384	1.00E-106	UDP-glucose flavonoid 3-O-glucosyltransferase 7 OS=Fragaria ananassa GN=GT7 PE=1 SV=1	--	--	--	--	--	K13496	2.00E-89	328	ath:AT2G36780	UDP-glucosyl transferase 73C [EC:2.4.1.-]	GO:0008152//metabolic process	GO:0016758//transferase activity, transferring hexosyl groups	0
Unigene40338_All	3735	455	10.0523	234	5.3371	157	3.5146	150	3.1231	239	4.8467	182	3.9667	1.337108259	0.817475455	gi|357494395|ref|XP_003617486.1|	1854.3	0	DNA polymerase [Medicago truncatula] >gi|355518821|gb|AET00445.1| DNA polymerase [Medicago truncatula]	gi|356499383|ref|XM_003518473.1|	3628	0	PREDICTED: Glycine max uncharacterized protein LOC100797016 (LOC100797016), mRNA	--	--	--	--	L0270_2	179	2.00E-44	COG0749	DNA polymerase I - 3'-5' exonuclease and polymerase domains	K02335	0	1854	mtr:MTR_5g092100	DNA polymerase I [EC:2.7.7.7]	GO:0033259//plastid DNA replication;GO:0006264//mitochondrial DNA replication	GO:0003887//DNA-directed DNA polymerase activity;GO:0003677//DNA binding;GO:0008408//3'-5' exonuclease activity	GO:0009295//nucleoid;GO:0009507//chloroplast;GO:0005634//nucleus;GO:0005739//mitochondrion
Unigene33177_All	1149	78	5.6017	83	6.1537	230	16.7369	169	11.4381	175	11.536	260	18.4206	-1.300546936	0.817486017	--	--	--	--	gi|224923071|gb|AC235307.1|	63.9	3.00E-07	Glycine max strain Williams 82 clone GM_WBb0068O17, complete sequence	--	--	--	--	--	--	--	--	--	--	--	--	--	--	0	0	0
Unigene42163_All	492	42	7.0442	84	14.5442	94	15.9746	78	12.3287	107	16.4723	137	22.6676	-1.284222264	0.817524038	gi|470115657|ref|XP_004294011.1|	96.7	1.00E-19	PREDICTED: uncharacterized protein LOC101291902 [Fragaria vesca subsp. vesca]	gi|356548705|ref|XM_003542693.1|	61.9	6.00E-07	PREDICTED: Glycine max uncharacterized protein LOC100776411 (LOC100776411), mRNA	--	--	--	--	--	--	--	--	--	--	--	--	--	--	GO:0010200//response to chitin	0	GO:0005634//nucleus
CL2666.Contig3_All	1714	1303	62.7306	1710	84.9888	3766	183.7122	4217	191.3287	2002	88.4687	3392	161.1	-1.228239202	0.817584237	gi|217072166|gb|ACJ84443.1|	875.5	0	unknown [Medicago truncatula]	gi|356564076|ref|XM_003550235.1|	1540	0	PREDICTED: Glycine max vacuolar-processing enzyme-like (LOC100784318), mRNA	sp|P49044|VPE_VICSA	827	0	Vacuolar-processing enzyme OS=Vicia sativa PE=1 SV=1	YDR331w	92	3.00E-18	COG5206	Glycosylphosphatidylinositol transamidase (GPIT), subunit GPI8	K01369	0	865	gmx:100784318	legumain [EC:3.4.22.34]	GO:0006508//proteolysis	GO:0004197//cysteine-type endopeptidase activity	GO:0000323//lytic vacuole
Unigene21671_All	379	17	3.7013	90	20.2293	70	15.4428	49	10.0541	41	8.1937	47	10.0951	-1.3519209	0.817609585	gi|356502577|ref|XP_003520095.1|	115.2	3.00E-25	PREDICTED: protein argonaute 7-like [Glycine max]	gi|189163263|dbj|AP010497.1|	287	4.00E-75	Lotus japonicus genomic DNA, chromosome 2, clone: LjT46E17, TM1934, complete sequence	sp|Q9C793|AGO7_ARATH	87.4	2.00E-18	Protein argonaute 7 OS=Arabidopsis thaliana GN=AGO7 PE=2 SV=1	--	--	--	--	--	K11596	3.00E-09	58.2	osa:4333732	argonaute	GO:0006413//translational initiation;GO:0010599//production of lsiRNA involved in RNA interference;GO:0035196//production of miRNAs involved in gene silencing by miRNA;GO:0010050//vegetative phase change;GO:0010267//production of ta-siRNAs involved in RNA interference;GO:0010492//maintenance of shoot apical meristem identity;GO:0040034//regulation of development, heterochronic	GO:0003743//translation initiation factor activity	GO:0005737//cytoplasm
CL1780.Contig2_All	2055	3853	154.7151	8226	340.9993	14177	576.8209	11995	453.9162	7351	270.9387	8963	355.0522	-1.218258794	0.817634932	gi|356496563|ref|XP_003517136.1|	595.5	1.00E-168	PREDICTED: auxin-responsive protein IAA8 [Glycine max]	gi|357485290|ref|XM_003612885.1|	1025	0	Medicago truncatula Auxin-responsive protein (Aux/IAA) (MTR_5g030710) mRNA, complete cds	sp|Q38827|IAA9_ARATH	410	2.00E-114	Auxin-responsive protein IAA9 OS=Arabidopsis thaliana GN=IAA9 PE=1 SV=1	--	--	--	--	--	K14484	2.00E-56	219	aly:ARALYDRAFT_470401	auxin-responsive protein IAA	GO:0006355//regulation of transcription, DNA-dependent;GO:0009734//auxin mediated signaling pathway	GO:0046983//protein dimerization activity	GO:0005634//nucleus
Unigene9503_All	702	22	2.586	60	7.281	90	10.7195	53	5.8712	33	3.5605	94	10.9004	-1.390002551	0.81766556	gi|356572767|ref|XP_003554537.1|	160.6	2.00E-38	PREDICTED: uncharacterized protein LOC100805758 [Glycine max]	gi|356572766|ref|XM_003554489.1|	97.6	2.00E-17	PREDICTED: Glycine max uncharacterized protein LOC100805758 (LOC100805758), mRNA	--	--	--	--	--	--	--	--	--	--	--	--	--	--	GO:0016925//protein sumoylation	0	0
Unigene39959_All	3313	297	7.3974	524	13.4737	614	15.4959	862	20.2336	644	14.7232	765	18.7971	-1.276316736	0.817764837	gi|356501413|ref|XP_003519519.1|	106.7	2.00E-21	PREDICTED: auxin response factor 6-like [Glycine max]	gi|356501412|ref|XM_003519471.1|	3659	0	PREDICTED: Glycine max auxin response factor 6-like (LOC100809105), mRNA	sp|Q9ZTX8|ARFF_ARATH	1056	0	Auxin response factor 6 OS=Arabidopsis thaliana GN=ARF6 PE=1 SV=2	--	--	--	--	--	K14486	2.00E-172	605	pop:POPTR_589324	auxin response factor	GO:0006355//regulation of transcription, DNA-dependent;GO:0009908//flower development;GO:0009734//auxin mediated signaling pathway	GO:0003677//DNA binding;GO:0046983//protein dimerization activity	GO:0005634//nucleus
CL10343.Contig1_All	951	3431	297.7047	5304	475.116	7278	639.8822	8668	708.8032	7501	597.4136	9023	772.3623	-1.218681247	0.81777223	gi|357476499|ref|XP_003608535.1|	268.5	1.00E-70	Histone H3 [Medicago truncatula] >gi|355509590|gb|AES90732.1| Histone H3 [Medicago truncatula]	gi|115394198|gb|DQ917751.1|	714	0	Robinia pseudoacacia histone H3 (H3) mRNA, complete cds	sp|Q71H73|H33_VITVI	266	2.00E-71	Histone H3.3 OS=Vitis vinifera PE=2 SV=3	SPBC1105.11c	243	5.00E-64	COG2036	Histones H3 and H4	K11253	1.00E-72	266	mtr:MTR_4g097170	histone H3	GO:0006007//glucose catabolic process;GO:0006605//protein targeting;GO:0006334//nucleosome assembly	GO:0003677//DNA binding;GO:0046982//protein heterodimerization activity	GO:0000786//nucleosome;GO:0005634//nucleus
CL12914.Contig4_All	1429	24869	1436.0567	18307	1091.3438	6271	366.9214	2376	129.3009	14119	748.3558	17024	969.7951	1.221538488	0.817840878	gi|4115549|dbj|BAA36416.1|	382.5	1.00E-104	lectin-related polypeptide [Robinia pseudoacacia]	gi|4115548|dbj|AB012635.1|	303	3.00E-79	Robinia pseudoacacia mRNA for lectin-related polypeptide, complete cds	sp|P16270|LECN_PEA	293	2.00E-79	Non-seed lectin OS=Pisum sativum PE=2 SV=2	--	--	--	--	--	K10082	3.00E-37	154	mtr:MTR_5g031140	lectin, mannose-binding 2	0	GO:0005488//binding	0
Unigene17075_All	1584	49	2.5526	260	13.9828	268	14.1465	158	7.7569	119	5.6902	131	6.7324	-1.397888542	0.817886292	gi|356574141|ref|XP_003555210.1|	747.3	0	PREDICTED: uncharacterized protein LOC100807897 [Glycine max]	gi|356574140|ref|XM_003555162.1|	1350	0	PREDICTED: Glycine max uncharacterized protein LOC100807897 (LOC100807897), mRNA	--	--	--	--	--	--	--	--	--	--	--	--	--	--	0	0	0
CL938.Contig12_All	1036	81	6.4516	101	8.305	186	15.0114	221	16.589	202	14.7682	203	15.951	-1.28939887	0.817997187	gi|356561263|ref|XP_003548902.1|	325.5	9.00E-88	PREDICTED: LOW QUALITY PROTEIN: protein DA1-related 1-like [Glycine max]	gi|356561262|ref|XM_003548854.1|	660	0	PREDICTED: Glycine max protein DA1-related 1-like (LOC100813890), mRNA	sp|Q8W4F0|DAR1_ARATH	284	5.00E-77	Protein DA1-related 1 OS=Arabidopsis thaliana GN=DAR1 PE=2 SV=3	--	--	--	--	--	--	--	--	--	--	0	GO:0008270//zinc ion binding	GO:0005886//plasma membrane
Unigene38013_All	640	50	6.4467	96	12.7781	104	13.5869	208	25.2738	96	11.3613	84	10.6844	-1.290839575	0.818005636	--	--	--	--	--	--	--	--	--	--	--	--	--	--	--	--	--	--	--	--	--	--	0	0	0
Unigene42043_All	1744	50	2.3658	48	2.3446	46	2.2054	57	2.5416	310	13.4633	65	3.034	-1.423587605	0.818024646	gi|388502268|gb|AFK39200.1|	711.4	0	unknown [Medicago truncatula]	gi|356525079|ref|XM_003531107.1|	1501	0	PREDICTED: Glycine max pyruvate dehydrogenase E1 component subunit beta-like (LOC100798407), mRNA	sp|O64688|ODPB3_ARATH	679	0	Pyruvate dehydrogenase E1 component subunit beta-3, chloroplastic OS=Arabidopsis thaliana GN=E1-BETA-2 PE=1 SV=1	all0122	484	2.00E-136	COG0022	Pyruvate/2-oxoglutarate dehydrogenase complex, dehydrogenase (E1) component, eukaryotic type, beta subunit	K00162	0	707	vvi:100259931	pyruvate dehydrogenase E1 component subunit beta [EC:1.2.4.1]	GO:0016132//brassinosteroid biosynthetic process;GO:0048868//pollen tube development;GO:0055114//oxidation-reduction process;GO:0006084//acetyl-CoA metabolic process;GO:0016126//sterol biosynthetic process	GO:0004739//pyruvate dehydrogenase (acetyl-transferring) activity;GO:0008270//zinc ion binding;GO:0004802//transketolase activity	GO:0009941//chloroplast envelope
Unigene25521_All	1129	3962	289.5783	929	70.0968	930	68.8743	678	46.7007	1854	124.3805	2758	198.8616	1.231613776	0.818032039	gi|357493293|ref|XP_003616935.1|	269.6	6.00E-71	hypothetical protein MTR_5g085900 [Medicago truncatula] >gi|355518270|gb|AES99893.1| hypothetical protein MTR_5g085900 [Medicago truncatula] >gi|388495330|gb|AFK35731.1| unknown [Medicago truncatula]	gi|402794721|ref|NM_001250554.2|	345	6.00E-92	Glycine max uncharacterized LOC100306609 (LOC100306609), mRNA	--	--	--	--	--	--	--	--	--	--	--	--	--	--	0	0	0
Unigene12822_All	582	46	6.522	52	7.6113	103	14.7973	81	10.823	152	19.7814	123	17.2041	-1.288918295	0.818065835	gi|357506985|ref|XP_003623781.1|	291.6	5.00E-78	Cytochrome P450 [Medicago truncatula] >gi|355498796|gb|AES79999.1| Cytochrome P450 [Medicago truncatula]	gi|357506984|ref|XM_003623733.1|	315	3.00E-83	Medicago truncatula Cytochrome P450 (MTR_7g075610) mRNA, complete cds	sp|Q8VWZ7|C76B6_CATRO	174	4.00E-44	Geraniol 8-hydroxylase OS=Catharanthus roseus GN=CYP76B6 PE=1 SV=1	--	--	--	--	--	K00517	4.00E-40	162	osa:4348172	[EC:1.14.-.-]	GO:0055114//oxidation-reduction process	GO:0020037//heme binding;GO:0016705//oxidoreductase activity, acting on paired donors, with incorporation or reduction of molecular oxygen;GO:0004497//monooxygenase activity;GO:0005506//iron ion binding;GO:0009055//electron carrier activity	0
Unigene17832_All	255	984	318.4201	623	208.1251	522	171.1586	421	128.3894	535	158.9096	376	120.0323	1.229691231	0.818069004	gi|357448543|ref|XP_003594547.1|	67.8	5.00E-11	SNW domain-containing protein [Medicago truncatula] >gi|355483595|gb|AES64798.1| SNW domain-containing protein [Medicago truncatula]	gi|351721161|ref|NM_001250783.1|	69.9	1.00E-09	Glycine max GAMYB-binding protein (LOC732608), mRNA >gi|345128627|gb|DQ112540.2| Glycine max GAMYB-binding protein (GBP) mRNA, complete cds	--	--	--	--	--	--	--	--	--	K06063	4.00E-12	67.8	mtr:MTR_2g030450	SNW domain-containing protein 1	GO:0010555//response to mannitol stimulus;GO:0000398//mRNA splicing, via spliceosome;GO:0009737//response to abscisic acid stimulus;GO:0009651//response to salt stress	0	GO:0005730//nucleolus;GO:0005681//spliceosomal complex
CL2442.Contig4_All	263	8	2.51	22	7.126	23	7.3121	38	11.2361	10	2.8799	19	5.881	-1.40906181	0.818082733	--	--	--	--	--	--	--	--	--	--	--	--	--	--	--	--	--	--	--	--	--	--	0	0	0
CL6452.Contig2_All	755	31	3.3881	110	12.4114	87	9.6348	31	3.193	69	6.9221	149	16.0653	-1.364976277	0.818093295	gi|462407365|gb|EMJ12699.1|	255	9.00E-67	hypothetical protein PRUPE_ppa007884mg [Prunus persica]	gi|470115863|ref|XM_004294063.1|	135	7.00E-29	PREDICTED: Fragaria vesca subsp. vesca uncharacterized LOC101297222 (LOC101297222), mRNA	--	--	--	--	--	--	--	--	--	K11498	3.00E-07	53.5	ath:AT2G21380	centromeric protein E	GO:0043067//regulation of programmed cell death	GO:0046872//metal ion binding	GO:0005737//cytoplasm;GO:0005634//nucleus
Unigene33989_All	485	39	6.6354	110	19.3209	102	17.5844	50	8.0171	78	12.1812	169	28.3658	-1.286672382	0.818160888	--	--	--	--	gi|149192954|gb|AC202500.5|	60	2.00E-06	Medicago truncatula clone mth2-34m15, complete sequence	--	--	--	--	--	--	--	--	--	--	--	--	--	--	0	0	0
CL3499.Contig1_All	1004	141	11.5886	343	29.103	292	24.3174	361	27.9615	399	30.1006	320	25.9458	-1.272856216	0.818199965	gi|356559351|ref|XP_003547963.1|	440.7	1.00E-122	PREDICTED: probable mitochondrial chaperone BCS1-B-like isoform 2 [Glycine max]	gi|356559350|ref|XM_003547915.1|	309	3.00E-81	PREDICTED: Glycine max probable mitochondrial chaperone BCS1-B-like, transcript variant 2 (LOC100812263), mRNA	sp|P85200|PRS6B_HELAN	48.5	6.00E-06	26S protease regulatory subunit 6B homolog OS=Helianthus annuus PE=1 SV=1	SPAC644.07	62.4	1.00E-09	COG0465	ATP-dependent Zn proteases	K08900	1.00E-76	285	pop:POPTR_563200	mitochondrial chaperone BCS1	GO:0006508//proteolysis;GO:0051301//cell division	GO:0008233//peptidase activity;GO:0005524//ATP binding;GO:0017111//nucleoside-triphosphatase activity	0
Unigene25677_All	371	28	6.2277	49	11.2512	63	14.1983	65	13.6247	86	17.5574	67	14.7012	-1.296235301	0.818221087	gi|357511785|ref|XP_003626181.1|	176	1.00E-43	PHD and RING finger domain-containing protein [Medicago truncatula] >gi|355501196|gb|AES82399.1| PHD and RING finger domain-containing protein [Medicago truncatula]	gi|357511784|ref|XM_003626133.1|	278	4.00E-72	Medicago truncatula PHD and RING finger domain-containing protein (MTR_7g112410) mRNA, complete cds	--	--	--	--	--	--	--	--	--	--	--	--	--	--	0	GO:0008270//zinc ion binding	GO:0019031//viral envelope
Unigene36202_All	1056	55	4.2978	103	8.309	133	10.5307	162	11.9299	128	9.1808	149	11.4861	-1.33809759	0.818254884	gi|351734448|ref|NP_001236776.1|	245.7	9.00E-64	uncharacterized protein LOC100306306 [Glycine max]	gi|351734447|ref|NM_001249847.1|	194	1.00E-46	Glycine max uncharacterized LOC100306306 (LOC100306306), mRNA	sp|P13983|EXTN_TOBAC	52.4	4.00E-07	Extensin OS=Nicotiana tabacum GN=HRGPNT3 PE=2 SV=1	--	--	--	--	--	K01051	4.00E-06	42	gmx:100776781	pectinesterase [EC:3.1.1.11]	0	0	GO:0043231//intracellular membrane-bounded organelle
Unigene33697_All	1101	135	10.1179	121	9.3621	134	10.1762	38	2.684	129	8.8744	5	0.3697	1.347508129	0.818277062	gi|217071356|gb|ACJ84038.1|	318.2	1.00E-85	unknown [Medicago truncatula] >gi|388500800|gb|AFK38466.1| unknown [Medicago truncatula]	gi|210143307|dbj|AK286089.1|	541	1.00E-151	Glycine max cDNA, clone: GMFL01-21-K10	sp|Q96262|PCAP1_ARATH	216	2.00E-56	Plasma membrane-associated cation-binding protein 1 OS=Arabidopsis thaliana GN=PCAP1 PE=1 SV=1	PH0553	55.5	2.00E-07	COG3351	Putative archaeal flagellar protein D/E	K11275	2.00E-06	52	gmx:100795994	histone H1/5	GO:0071472//cellular response to salt stress;GO:0051511//negative regulation of unidimensional cell growth;GO:0006499//N-terminal protein myristoylation;GO:0009414//response to water deprivation;GO:0071219//cellular response to molecule of bacterial origin;GO:0071325//cellular response to mannitol stimulus;GO:0010350//cellular response to magnesium starvation;GO:0043622//cortical microtubule orga…	GO:0005546//phosphatidylinositol-4,5-bisphosphate binding;GO:0005547//phosphatidylinositol-3,4,5-trisphosphate binding;GO:0005509//calcium ion binding;GO:0008017//microtubule binding;GO:0080025//phosphatidylinositol-3,5-bisphosphate binding;GO:0043325//phosphatidylinositol-3,4-bisphosphate binding;GO:0005507//copper ion binding;GO:0005516//calmodulin binding	GO:0046658//anchored to plasma membrane;GO:0005773//vacuole;GO:0009507//chloroplast;GO:0005881//cytoplasmic microtubule;GO:0009506//plasmodesma
Unigene18398_All	351	13	3.0562	6	1.4562	3	0.7146	11	2.4371	48	10.3579	48	11.1323	-1.383884246	0.818364722	--	--	--	--	gi|45384617|gb|AC144389.22|	71.9	4.00E-10	Medicago truncatula clone mth2-25e14, complete sequence	--	--	--	--	--	--	--	--	--	--	--	--	--	--	0	0	0
Unigene17575_All	304	137	37.1871	215	60.2478	187	51.4324	438	112.0438	299	74.4962	297	79.5305	-1.253971913	0.818370002	gi|356520402|ref|XP_003528851.1|	206.8	8.00E-53	PREDICTED: signal peptide peptidase-like 2B-like [Glycine max]	gi|357507364|ref|XM_003623923.1|	452	1.00E-125	Medicago truncatula Signal peptide peptidase-like 2B (MTR_7g077800) mRNA, complete cds	sp|Q8W469|SIPL2_ARATH	189	2.00E-49	Signal peptide peptidase-like 2 OS=Arabidopsis thaliana GN=SPPL2 PE=2 SV=1	--	--	--	--	--	K09597	1.00E-53	205	mtr:MTR_7g077800	signal peptide peptidase-like 2B [EC:3.4.23.-]	0	GO:0004190//aspartic-type endopeptidase activity	GO:0016021//integral to membrane;GO:0005768//endosome;GO:0005886//plasma membrane
Unigene40834_All	1731	839	39.9954	913	44.9314	828	39.9946	1511	67.882	2067	90.444	2693	126.6455	-1.247949156	0.818453437	gi|357463569|ref|XP_003602066.1|	821.2	0	IAA-amino acid hydrolase ILR1-like protein [Medicago truncatula] >gi|95106143|gb|ABF55223.1| auxin conjugate hydrolase [Medicago truncatula] >gi|355491114|gb|AES72317.1| IAA-amino acid hydrolase ILR1-like protein [Medicago truncatula]	gi|357463568|ref|XM_003602018.1|	1647	0	Medicago truncatula IAA-amino acid hydrolase ILR1-like protein (MTR_3g088590) mRNA, complete cds	sp|Q8VYX0|ILL6_ARATH	597	7.00E-171	IAA-amino acid hydrolase ILR1-like 6 OS=Arabidopsis thaliana GN=ILL6 PE=2 SV=2	PH0722	309	1.00E-83	COG1473	Metal-dependent amidase/aminoacylase/carboxypeptidase	K14664	0	719	pop:POPTR_551444	IAA-amino acid hydrolase [EC:3.5.1.-]	GO:0010112//regulation of systemic acquired resistance;GO:0009753//response to jasmonic acid stimulus;GO:0009620//response to fungus;GO:0009850//auxin metabolic process;GO:0009611//response to wounding;GO:0009695//jasmonic acid biosynthetic process;GO:0006508//proteolysis	GO:0047980//hippurate hydrolase activity;GO:0008237//metallopeptidase activity;GO:0010178//IAA-amino acid conjugate hydrolase activity	GO:0005576//extracellular region
CL5764.Contig3_All	1352	66	4.0282	104	6.5529	217	13.42	150	8.6278	132	7.3949	246	14.8118	-1.351375732	0.818454493	gi|296084866|emb|CBI28275.3|	320.1	5.00E-86	unnamed protein product [Vitis vinifera]	gi|126566694|gb|EF416184.1|	184	2.00E-43	Sesbania rostrata cDNA-AFLP fragment 044BT43M24-280.5 genomic sequence	sp|Q7FAE1|MOMAS_ORYSJ	281	6.00E-76	Momilactone A synthase OS=Oryza sativa subsp. japonica GN=Os04g0179200 PE=2 SV=1	lin1921	146	7.00E-35	COG1028	Dehydrogenases with different specificities (related to short-chain alcohol dehydrogenases)	K13070	2.00E-75	281	osa:4335093	momilactone-A synthase [EC:1.1.1.295]	GO:0055114//oxidation-reduction process	GO:0047044//androstan-3-alpha,17-beta-diol dehydrogenase activity;GO:0000166//nucleotide binding	0
CL477.Contig15_All	1092	45	3.4004	89	6.9429	137	10.4898	118	8.4032	100	6.9361	147	10.9584	-1.366197756	0.818487233	gi|388495568|gb|AFK35850.1|	303.5	4.00E-81	unknown [Medicago truncatula]	gi|403044230|ref|NM_001253952.2|	287	1.00E-74	Glycine max transcription factor bHLH68-like (LOC100786555), mRNA	sp|Q8S3D1|BH068_ARATH	137	1.00E-32	Transcription factor bHLH68 OS=Arabidopsis thaliana GN=BHLH68 PE=2 SV=2	--	--	--	--	--	--	--	--	--	--	0	GO:0046983//protein dimerization activity	0
Unigene6649_All	643	1072	137.5718	633	83.8628	434	56.4348	274	33.138	564	66.4362	589	74.5684	1.244878103	0.818536872	gi|71153401|sp|P93484.1|VSR1_PEA	150.6	1.00E-35	RecName: Full=Vacuolar-sorting receptor 1; AltName: Full=80 kDa proaleurein-binding protein; AltName: Full=BP-80; Flags: Precursor >gi|1737222|gb|AAB72110.1| BP-80 vacuolar sorting receptor [Pisum sativum]	gi|1737221|gb|U79958.1|PSU79958	198	5.00E-48	Pisum sativum BP-80 vacuolar sorting receptor mRNA, complete cds	sp|P93484|VSR1_PEA	150	6.00E-37	Vacuolar-sorting receptor 1 OS=Pisum sativum GN=BP80 PE=1 SV=1	--	--	--	--	--	--	--	--	--	--	GO:0006623//protein targeting to vacuole	GO:0005509//calcium ion binding	GO:0005887//integral to plasma membrane;GO:0005768//endosome;GO:0005773//vacuole;GO:0017119//Golgi transport complex;GO:0005802//trans-Golgi network
CL36.Contig3_All	900	58	5.3178	124	11.737	95	8.8257	135	11.6648	178	14.9801	147	13.2961	-1.324006529	0.81858651	gi|357517679|ref|XP_003629128.1|	246.1	5.00E-64	Serine/threonine protein kinase BIK1 [Medicago truncatula] >gi|355523150|gb|AET03604.1| Serine/threonine protein kinase BIK1 [Medicago truncatula]	gi|357517678|ref|XM_003629080.1|	379	1.00E-102	Medicago truncatula Serine/threonine protein kinase BIK1 (MTR_8g073560) mRNA, complete cds	sp|P27450|CX32_ARATH	182	2.00E-46	Probable serine/threonine-protein kinase Cx32, chloroplastic OS=Arabidopsis thaliana GN=At4g35600 PE=1 SV=2	CAC1728_1	50.8	3.00E-06	COG0515	Serine/threonine protein kinase	K00924	6.00E-46	182	ath:AT4G35600	[EC:2.7.1.-]	GO:0006468//protein phosphorylation	GO:0004715//non-membrane spanning protein tyrosine kinase activity;GO:0005524//ATP binding;GO:0004674//protein serine/threonine kinase activity	GO:0005886//plasma membrane
CL22.Contig5_All	852	656	63.5345	2102	210.1695	1899	186.3605	1010	92.1869	1361	120.9915	2493	238.1954	-1.243748068	0.818608689	gi|7008011|dbj|BAA90878.1|	63.2	6.00E-09	PsAD2 [Pisum sativum]	--	--	--	--	--	--	--	--	--	--	--	--	--	--	--	--	--	--	0	0	0
CL7247.Contig2_All	3901	412	8.715	968	21.1386	974	20.8762	991	19.7554	958	18.6006	1201	25.0621	-1.278359585	0.8186277	gi|351727889|ref|NP_001237688.1|	1802.3	0	receptor-like protein kinase precursor [Glycine max] >gi|223452472|gb|ACM89563.1| receptor-like protein kinase [Glycine max]	gi|351727888|ref|NM_001250759.1|	2454	0	Glycine max receptor-like protein kinase (LOC100499646), mRNA >gi|223452471|gb|FJ014810.1| Glycine max clone cw128 receptor-like protein kinase mRNA, complete cds	sp|O49545|BAME1_ARATH	1609	0	Leucine-rich repeat receptor-like serine/threonine-protein kinase BAM1 OS=Arabidopsis thaliana GN=BAM1 PE=1 SV=1	alr0124_1	128	7.00E-29	COG4886	Leucine-rich repeat (LRR) protein	K00924	0	1011	aly:ARALYDRAFT_476729	[EC:2.7.1.-]	GO:0048767//root hair elongation;GO:0010480//microsporocyte differentiation;GO:0009414//response to water deprivation;GO:0043481//anthocyanin accumulation in tissues in response to UV light;GO:0009825//multidimensional cell growth;GO:0000186//activation of MAPKK activity;GO:0007169//transmembrane receptor protein tyrosine kinase signaling pathway;GO:0009926//auxin polar transport;GO:0010075//regu…	GO:0033612//receptor serine/threonine kinase binding;GO:0004709//MAP kinase kinase kinase activity;GO:0043621//protein self-association;GO:0005524//ATP binding;GO:0043169//cation binding;GO:0032440//2-alkenal reductase [NAD(P)] activity;GO:0016161//beta-amylase activity	GO:0009570//chloroplast stroma;GO:0005829//cytosol;GO:0005886//plasma membrane;GO:0016021//integral to membrane;GO:0005634//nucleus
Unigene13545_All	1823	314	14.2131	160	7.4767	150	6.8798	106	4.5217	109	4.5287	182	8.1271	1.311663671	0.818666777	gi|356568931|ref|XP_003552661.1|	803.9	0	PREDICTED: uncharacterized protein LOC100816426 [Glycine max]	gi|356568930|ref|XM_003552613.1|	1729	0	PREDICTED: Glycine max uncharacterized protein LOC100816426 (LOC100816426), mRNA	--	--	--	--	mll5321	59.3	2.00E-08	COG2844	UTP:GlnB (protein PII) uridylyltransferase	K00688	2.00E-06	52.4	gmx:100779066	starch phosphorylase [EC:2.4.1.1]	GO:0008152//metabolic process	GO:0016597//amino acid binding	0
Unigene38068_All	1288	33	2.1142	15	0.9921	54	3.5055	15	0.9057	95	5.5866	171	10.8076	-1.447617433	0.818676282	gi|357479129|ref|XP_003609850.1|	514.6	1.00E-144	hypothetical protein MTR_4g123700 [Medicago truncatula] >gi|355510905|gb|AES92047.1| hypothetical protein MTR_4g123700 [Medicago truncatula]	gi|356565391|ref|XR_137463.1|	743	0	PREDICTED: Glycine max uncharacterized LOC100812306 (LOC100812306), miscRNA	--	--	--	--	--	--	--	--	--	--	--	--	--	--	0	GO:0030247//polysaccharide binding	GO:0005576//extracellular region
Unigene29546_All	810	696	70.9038	1153	121.2609	1545	159.4821	2301	220.9118	1465	136.9901	1428	143.5138	-1.237109815	0.818684731	gi|351724177|ref|NP_001235513.1|	200.7	2.00E-50	uncharacterized protein LOC100305702 [Glycine max]	gi|402746976|ref|NM_001248584.2|	430	1.00E-117	Glycine max uncharacterized LOC100305702 (LOC100305702), mRNA	--	--	--	--	--	--	--	--	--	K03872	2.00E-51	200	gmx:100305702	transcription elongation factor B, polypeptide 1	GO:0006511//ubiquitin-dependent protein catabolic process;GO:0009062//fatty acid catabolic process;GO:0006414//translational elongation;GO:0000394//RNA splicing, via endonucleolytic cleavage and ligation;GO:0006366//transcription from RNA polymerase II promoter	GO:0003746//translation elongation factor activity	GO:0005829//cytosol;GO:0005634//nucleus
CL11849.Contig1_All	1177	684	47.954	1040	75.272	819	58.1803	1369	90.4512	1670	107.4673	2086	144.2741	-1.250122996	0.818702685	gi|357450225|ref|XP_003595389.1|	298.5	1.00E-79	Protein TIFY 3B [Medicago truncatula] >gi|124360327|gb|ABN08340.1| ZIM [Medicago truncatula] >gi|355484437|gb|AES65640.1| Protein TIFY 3B [Medicago truncatula]	gi|357450224|ref|XM_003595341.1|	515	1.00E-143	Medicago truncatula Protein TIFY 3B (MTR_2g044910) mRNA, complete cds	sp|Q9C5K8|TIF3B_ARATH	110	2.00E-24	Protein TIFY 3B OS=Arabidopsis thaliana GN=TIFY3B PE=1 SV=1	--	--	--	--	--	K13464	7.00E-35	146	pop:POPTR_668867	jasmonate ZIM domain-containing protein	0	0	0
Unigene36741_All	1204	38	2.6044	37	2.6179	30	2.0834	97	6.2652	172	10.8203	55	3.7187	-1.412889363	0.81871219	gi|356565461|ref|XP_003550958.1|	439.1	7.00E-122	PREDICTED: transcription factor RAX3-like [Glycine max]	gi|356565460|ref|XM_003550910.1|	511	1.00E-142	PREDICTED: Glycine max transcription factor RAX3-like (LOC100791406), mRNA	sp|Q9M2Y9|RAX3_ARATH	255	3.00E-68	Transcription factor RAX3 OS=Arabidopsis thaliana GN=RAX3 PE=2 SV=1	ECU11g1690	100	7.00E-21	COG5147	Myb superfamily proteins, including transcription factors and mRNA splicing factors	K09422	1.00E-111	401	gmx:100812816	myb proto-oncogene protein, plant	0	GO:0005488//binding	0
Unigene9592_All	475	15	2.6058	15	2.6901	26	4.5767	23	3.7655	63	10.0458	41	7.0265	-1.414442205	0.818743874	gi|17352485|gb|AAL32031.2|AF439272_1	145.6	2.00E-34	drought-induced protein RPR-10 [Retama raetam]	gi|17352484|gb|AF439272.2|AF439272	182	2.00E-43	Retama raetam drought-induced protein RPR-10 mRNA, complete cds	sp|P52779|L18B_LUPLU	121	2.00E-28	Protein LlR18B OS=Lupinus luteus GN=LLR18B PE=1 SV=1	--	--	--	--	--	--	--	--	--	--	GO:0006952//defense response;GO:0009607//response to biotic stimulus	GO:0016787//hydrolase activity	0
CL7097.Contig3_All	264	8	2.5005	20	6.4536	19	6.0175	3	0.8837	14	4.0166	49	15.1092	-1.415434107	0.818770278	gi|4512591|dbj|BAA75308.1|	177.9	4.00E-44	flavanone 3-hydroxyrase [Ipomoea batatas]	gi|221328922|gb|FJ554630.1|	218	2.00E-54	Rubus occidentalis flavanone-3-hydroxylase mRNA, complete cds	sp|Q07353|FL3H_PETHY	169	3.00E-43	Naringenin,2-oxoglutarate 3-dioxygenase (Fragment) OS=Petunia hybrida GN=AN3 PE=1 SV=1	--	--	--	--	--	K00475	4.00E-44	174	mtr:MTR_8g075890	naringenin 3-dioxygenase [EC:1.14.11.9]	GO:0055114//oxidation-reduction process	GO:0045486//naringenin 3-dioxygenase activity;GO:0016702//oxidoreductase activity, acting on single donors with incorporation of molecular oxygen, incorporation of two atoms of oxygen	0
CL12766.Contig1_All	701	346	40.729	217	26.3705	210	25.0478	129	14.3106	169	18.2602	160	18.5803	1.256253628	0.818779783	gi|351722524|ref|NP_001236735.1|	283.9	1.00E-75	uncharacterized protein LOC100306047 [Glycine max]	gi|357520782|ref|XM_003630632.1|	615	1.00E-173	Medicago truncatula AP-4 complex subunit sigma-1 (MTR_8g102180) mRNA, complete cds	sp|O82201|AP4S_ARATH	275	1.00E-74	AP-4 complex subunit sigma OS=Arabidopsis thaliana GN=At2g19790 PE=2 SV=1	SPAP27G11.06c	143	2.00E-34	COG5030	Clathrin adaptor complex, small subunit	K12403	1.00E-76	283	gmx:100306047	AP-4 complex subunit sigma-1	GO:0006301//postreplication repair;GO:0006886//intracellular protein transport	GO:0008565//protein transporter activity	GO:0030125//clathrin vesicle coat;GO:0005739//mitochondrion;GO:0005794//Golgi apparatus
CL8352.Contig2_All	1118	187	13.8021	253	19.2777	530	39.6372	567	39.4392	361	24.4569	498	36.2609	-1.274341058	0.818873779	gi|356508655|ref|XP_003523070.1|	260	5.00E-68	PREDICTED: uncharacterized protein LOC100787218 [Glycine max]	gi|356508654|ref|XM_003523022.1|	172	5.00E-40	PREDICTED: Glycine max uncharacterized protein LOC100787218 (LOC100787218), mRNA	--	--	--	--	--	--	--	--	--	--	--	--	--	--	0	0	0
Unigene39859_All	3802	423	9.1807	953	21.3529	1413	31.0741	920	18.8175	1036	20.6388	1282	27.449	-1.280481936	0.818920249	gi|356552713|ref|XP_003544707.1|	1137.1	0	PREDICTED: zinc finger CCCH domain-containing protein 29-like isoform 1 [Glycine max] >gi|356552715|ref|XP_003544708.1| PREDICTED: zinc finger CCCH domain-containing protein 29-like isoform 2 [Glycine max]	gi|356552714|ref|XM_003544660.1|	1578	0	PREDICTED: Glycine max zinc finger CCCH domain-containing protein 29-like, transcript variant 2 (LOC100783376), mRNA	sp|Q9XEE6|C3H29_ARATH	628	7.00E-180	Zinc finger CCCH domain-containing protein 29 OS=Arabidopsis thaliana GN=At2g40140 PE=2 SV=1	--	--	--	--	--	K15172	4.00E-29	129	vcn:VOLCADRAFT_106802	transcription elongation factor SPT5	0	GO:0008270//zinc ion binding;GO:0003676//nucleic acid binding	0
Unigene33893_All	533	434	67.1905	468	74.7989	1263	198.1274	1092	159.3245	864	122.7787	1293	197.4795	-1.250487945	0.818993122	--	--	--	--	gi|29122715|dbj|AP006076.1|	79.8	3.00E-12	Lotus japonicus genomic DNA, chromosome 6, clone: LjT19M07, TM0114, complete sequence	--	--	--	--	--	--	--	--	--	--	--	--	--	--	0	0	0
Unigene17177_All	730	96	10.8516	49	5.7181	52	5.9559	52	5.5395	46	4.7728	22	2.4533	1.350608928	0.819001572	gi|356535137|ref|XP_003536105.1|	275.4	6.00E-73	PREDICTED: late embryogenesis abundant protein D-34-like [Glycine max]	gi|356535136|ref|XM_003536057.1|	444	1.00E-122	PREDICTED: Glycine max late embryogenesis abundant protein D-34-like (LOC100818354), mRNA	sp|P09444|LEA34_GOSHI	169	1.00E-42	Late embryogenesis abundant protein D-34 OS=Gossypium hirsutum PE=4 SV=1	--	--	--	--	--	K10779	1.00E-13	74.7	smo:SELMODRAFT_443867	transcriptional regulator ATRX [EC:3.6.4.12]	GO:0009793//embryo development ending in seed dormancy;GO:0009860//pollen tube growth	0	GO:0005737//cytoplasm
Unigene41728_All	1542	80	4.2811	141	7.7895	223	12.0917	200	10.0863	161	7.9082	278	14.6761	-1.346977009	0.819011077	gi|357484667|ref|XP_003612621.1|	523.1	5.00E-147	Histone-lysine N-methyltransferase ASHR2 [Medicago truncatula] >gi|355513956|gb|AES95579.1| Histone-lysine N-methyltransferase ASHR2 [Medicago truncatula]	gi|356496439|ref|XR_136247.1|	303	3.00E-79	PREDICTED: Glycine max histone-lysine N-methyltransferase ASHR2-like (LOC100808530), miscRNA	sp|Q9ZUM9|ASHR2_ARATH	363	2.00E-100	Histone-lysine N-methyltransferase ASHR2 OS=Arabidopsis thaliana GN=ASHR2 PE=2 SV=3	YPL165c	56.2	1.00E-07	COG2940	Proteins containing SET domain	K11426	9.00E-50	196	osa:4344924	SET and MYND domain-containing protein	GO:0032259//methylation	GO:0008168//methyltransferase activity	0
CL3601.Contig1_All	591	43	6.0038	44	6.3422	107	15.1379	110	14.4741	107	13.713	120	16.5289	-1.311880816	0.819015301	gi|351722811|ref|NP_001236233.1|	180.3	1.00E-44	uncharacterized protein LOC100526937 [Glycine max]	gi|402766330|ref|NM_001249304.2|	238	5.00E-60	Glycine max uncharacterized LOC100526937 (LOC100526937), mRNA	sp|Q9T096|YIPL6_ARATH	129	9.00E-31	Protein yippee-like At4g27745 OS=Arabidopsis thaliana GN=At4g27745 PE=3 SV=2	--	--	--	--	--	--	--	--	--	--	0	0	GO:0005634//nucleus
CL556.Contig21_All	497	14	2.3244	13	2.2282	12	2.0188	14	2.1906	79	12.0395	28	4.5862	-1.432090202	0.819058603	gi|357450005|ref|XP_003595279.1|	300.4	7.00E-81	Kinase-like protein [Medicago truncatula] >gi|355484327|gb|AES65530.1| Kinase-like protein [Medicago truncatula]	gi|356558418|ref|XM_003547456.1|	444	1.00E-122	PREDICTED: Glycine max serine/threonine-protein kinase At5g01020-like (LOC100783759), mRNA	sp|Q8GXZ3|Y5102_ARATH	202	8.00E-53	Serine/threonine-protein kinase At5g01020 OS=Arabidopsis thaliana GN=At5g01020 PE=1 SV=1	--	--	--	--	--	K05658	4.00E-50	194	vvi:100262734	ATP-binding cassette, subfamily B (MDR/TAP), member 1	GO:0031348//negative regulation of defense response;GO:0016036//cellular response to phosphate starvation;GO:0006499//N-terminal protein myristoylation;GO:0009611//response to wounding;GO:0019375//galactolipid biosynthetic process;GO:0009867//jasmonic acid mediated signaling pathway;GO:0009697//salicylic acid biosynthetic process;GO:0009862//systemic acquired resistance, salicylic acid mediated s…	GO:0004715//non-membrane spanning protein tyrosine kinase activity;GO:0004674//protein serine/threonine kinase activity;GO:0005524//ATP binding	GO:0005886//plasma membrane
CL9058.Contig3_All	493	10	1.6738	28	4.8382	36	6.1055	15	2.3661	11	1.69	61	10.0724	-1.492446747	0.819069164	gi|255563606|ref|XP_002522805.1|	317.4	5.00E-86	adenosylhomocysteinase, putative [Ricinus communis] >gi|223538043|gb|EEF39656.1| adenosylhomocysteinase, putative [Ricinus communis]	gi|356540098|ref|XM_003538480.1|	541	1.00E-151	PREDICTED: Glycine max adenosylhomocysteinase-like (LOC100787210), mRNA	sp|P50246|SAHH_MEDSA	309	6.00E-85	Adenosylhomocysteinase OS=Medicago sativa GN=SAHH PE=2 SV=1	Rv3248c	188	4.00E-48	COG0499	S-adenosylhomocysteine hydrolase	K01251	6.00E-87	317	rcu:RCOM_0523500	adenosylhomocysteinase [EC:3.3.1.1]	GO:0006730//one-carbon metabolic process;GO:0016441//posttranscriptional gene silencing;GO:0006346//methylation-dependent chromatin silencing	GO:0005507//copper ion binding;GO:0004013//adenosylhomocysteinase activity;GO:0000166//nucleotide binding	GO:0005773//vacuole;GO:0005886//plasma membrane
CL11329.Contig1_All	1243	31	2.058	35	2.3987	31	2.0853	35	2.1897	196	11.9432	45	2.9471	-1.468030587	0.819082894	gi|388490580|gb|AFK33356.1|	339.3	8.00E-92	unknown [Lotus japonicus]	gi|470125862|ref|XM_004298869.1|	155	1.00E-34	PREDICTED: Fragaria vesca subsp. vesca calcineurin B-like protein 7-like (LOC101293976), mRNA	sp|Q3HRP0|CNBL7_ORYSJ	264	9.00E-71	Calcineurin B-like protein 7 OS=Oryza sativa subsp. japonica GN=CBL7 PE=2 SV=1	YKL190w	92.8	1.00E-18	COG5126	Ca2+-binding protein (EF-Hand superfamily)	K06268	3.00E-78	290	pop:POPTR_548325	protein phosphatase 3, regulatory subunit	0	GO:0005509//calcium ion binding	0
CL10642.Contig2_All	740	55	6.133	68	7.8281	163	18.4172	127	13.3463	92	9.4166	207	22.7714	-1.307326349	0.819129364	gi|351721050|ref|NP_001235405.1|	279.3	4.00E-74	uncharacterized protein LOC100306206 [Glycine max]	gi|402744362|ref|NM_001249613.2|	389	1.00E-105	Glycine max uncharacterized LOC100306290 (LOC100306290), mRNA	sp|Q9LK32|Y3721_ARATH	104	5.00E-23	Uncharacterized protein At3g27210 OS=Arabidopsis thaliana GN=Y-2 PE=1 SV=1	--	--	--	--	--	--	--	--	--	--	0	0	0
Unigene13586_All	245	14	4.7153	15	5.2156	22	7.508	27	8.5701	55	17.0033	31	10.3002	-1.342538563	0.81913042	gi|357456529|ref|XP_003598545.1|	113.6	9.00E-25	Cc-nbs-lrr resistance protein [Medicago truncatula] >gi|358344304|ref|XP_003636230.1| Cc-nbs-lrr resistance protein [Medicago truncatula] >gi|355487593|gb|AES68796.1| Cc-nbs-lrr resistance protein [Medicago truncatula] >gi|355502165|gb|AES83368.1| Cc-nbs-lrr resistance protein [Medicago truncatula]	gi|156231127|gb|AC130808.37|	131	4.00E-28	Medicago truncatula clone mth2-34k9, complete sequence	sp|Q9LRR4|R13L1_ARATH	50.8	2.00E-07	Putative disease resistance RPP13-like protein 1 OS=Arabidopsis thaliana GN=RPPL1 PE=3 SV=1	--	--	--	--	--	--	--	--	--	--	GO:0006952//defense response	GO:0043531//ADP binding;GO:0016787//hydrolase activity	0
CL12540.Contig2_All	558	132	19.5202	214	32.6705	240	35.9621	408	56.8608	309	41.9431	282	41.1401	-1.256847393	0.819150487	gi|462419342|gb|EMJ23605.1|	119.4	3.00E-26	hypothetical protein PRUPE_ppa008145mg [Prunus persica]	gi|169732425|gb|AC159613.19|	283	1.00E-73	Medicago truncatula clone mth2-157l7, complete sequence	sp|Q7XT99|AKR2_ORYSJ	102	1.00E-22	Probable aldo-keto reductase 2 OS=Oryza sativa subsp. japonica GN=Os04g0338000 PE=2 SV=2	DR2261	50.4	2.00E-06	COG0667	Predicted oxidoreductases (related to aryl-alcohol dehydrogenases)	--	--	--	--	--	GO:0046686//response to cadmium ion;GO:0055114//oxidation-reduction process	GO:0050236//pyridoxine:NADP 4-dehydrogenase activity	GO:0009941//chloroplast envelope;GO:0005886//plasma membrane
CL12357.Contig1_All	2024	4320	176.1241	7149	300.8925	4260	175.9817	11044	424.3294	14546	544.3391	6876	276.5515	-1.236773914	0.819156824	gi|356575893|ref|XP_003556071.1|	865.9	0	PREDICTED: ATP sulfurylase 1, chloroplastic-like [Glycine max]	gi|356575892|ref|XM_003556023.1|	1570	0	PREDICTED: Glycine max ATP sulfurylase 1, chloroplastic-like (LOC100817530), mRNA	sp|Q9LIK9|APS1_ARATH	755	0	ATP sulfurylase 1, chloroplastic OS=Arabidopsis thaliana GN=APS1 PE=1 SV=1	BH3386	158	3.00E-38	COG2046	ATP sulfurylase (sulfate adenylyltransferase)	K13811	0	865	gmx:100817530	3'-phosphoadenosine 5'-phosphosulfate synthase [EC:2.7.7.4 2.7.1.25]	GO:0006833//water transport;GO:0009793//embryo development ending in seed dormancy;GO:0009853//photorespiration;GO:0048573//photoperiodism, flowering;GO:0001887//selenium compound metabolic process;GO:0010114//response to red light;GO:0010155//regulation of proton transport;GO:0048481//ovule development;GO:0019761//glucosinolate biosynthetic process;GO:0000103//sulfate assimilation;GO:0009684//in…	GO:0008878//glucose-1-phosphate adenylyltransferase activity;GO:0004781//sulfate adenylyltransferase (ATP) activity	GO:0009570//chloroplast stroma;GO:0005829//cytosol;GO:0030931//heterotetrameric ADPG pyrophosphorylase complex;GO:0005886//plasma membrane;GO:0005739//mitochondrion;GO:0048046//apoplast
Unigene17248_All	1537	180	9.6637	177	9.8102	506	27.5261	749	37.8962	271	13.3546	363	19.2258	-1.281534252	0.819158936	gi|356522386|ref|XP_003529827.1|	486.9	4.00E-136	PREDICTED: uncharacterized protein LOC100801760 [Glycine max]	gi|356561746|ref|XM_003549092.1|	250	4.00E-63	PREDICTED: Glycine max uncharacterized protein LOC100798956 (LOC100798956), mRNA	--	--	--	--	--	--	--	--	--	--	--	--	--	--	GO:0007275//multicellular organismal development	0	0
CL10616.Contig1_All	3751	443	9.7455	864	19.622	770	17.1637	1658	34.3736	874	17.6482	875	18.9894	-1.280275975	0.819185339	gi|356508612|ref|XP_003523049.1|	934.1	0	PREDICTED: uncharacterized protein LOC100775628 [Glycine max]	gi|117557611|gb|AC167330.2|	839	0	Medicago truncatula chromosome 2 BAC clone mth2-90c22, complete sequence	sp|Q9FPQ6|GP1_CHLRE	71.2	4.00E-12	Vegetative cell wall protein gp1 OS=Chlamydomonas reinhardtii GN=GP1 PE=2 SV=1	AF0367	67.4	2.00E-10	COG0477	Permeases of the major facilitator superfamily	K14709	2.00E-10	67	vcn:VOLCADRAFT_104214	solute carrier family 39 (zinc transporter), member 1/2/3	GO:0055085//transmembrane transport	0	GO:0016021//integral to membrane
Unigene20159_All	3218	243	6.2311	216	5.718	296	7.6908	711	17.1819	796	18.7354	411	10.397	-1.308936433	0.819251876	gi|356552071|ref|XP_003544394.1|	64.3	1.00E-60	PREDICTED: auxin response factor 5-like [Glycine max]	gi|356552070|ref|XM_003544346.1|	1247	0	PREDICTED: Glycine max auxin response factor 5-like (LOC100790289), mRNA	sp|P93024|ARFE_ARATH	652	0	Auxin response factor 5 OS=Arabidopsis thaliana GN=ARF5 PE=1 SV=3	--	--	--	--	--	K14486	0	1264	gmx:100790289	auxin response factor	GO:0031048//chromatin silencing by small RNA;GO:0006346//methylation-dependent chromatin silencing;GO:0016246//RNA interference;GO:0007155//cell adhesion;GO:0051567//histone H3-K9 methylation;GO:0009944//polarity specification of adaxial/abaxial axis;GO:0045010//actin nucleation;GO:0009855//determination of bilateral symmetry;GO:0009965//leaf morphogenesis;GO:0010090//trichome morphogenesis;GO:00…	GO:0044212//transcription regulatory region DNA binding;GO:0042802//identical protein binding;GO:0003700//sequence-specific DNA binding transcription factor activity	GO:0016020//membrane
Unigene17296_All	1177	47	3.2951	93	6.7311	256	18.1858	54	3.5678	70	4.5046	256	17.7057	-1.382789278	0.819265606	gi|357438849|ref|XP_003589701.1|	508.1	1.00E-142	hypothetical protein MTR_1g038260 [Medicago truncatula] >gi|357519495|ref|XP_003630036.1| hypothetical protein MTR_8g091100 [Medicago truncatula] >gi|355478749|gb|AES59952.1| hypothetical protein MTR_1g038260 [Medicago truncatula] >gi|355524058|gb|AET04512.1| hypothetical protein MTR_8g091100 [Medicago truncatula]	gi|356575609|ref|XR_137667.1|	769	0	PREDICTED: Glycine max uncharacterized LOC100789184 (LOC100789184), miscRNA	--	--	--	--	--	--	--	--	--	--	--	--	--	--	GO:0045492//xylan biosynthetic process;GO:0010413//glucuronoxylan metabolic process	0	GO:0005739//mitochondrion
CL4564.Contig1_All	1452	111	6.3081	130	7.627	190	10.941	272	14.5677	284	14.8145	310	17.3798	-1.305096698	0.819312075	gi|351724941|ref|NP_001237587.1|	448.4	1.00E-124	transcription factor [Glycine max] >gi|166203238|gb|ABY84659.1| transcription factor [Glycine max]	gi|351724940|ref|NM_001250658.1|	509	1.00E-141	Glycine max transcription factor (WRKY16), mRNA >gi|166203237|gb|EU375351.1| Glycine max transcription factor (WRKY16) mRNA, complete cds	sp|Q93WV5|WRK69_ARATH	240	1.00E-63	Probable WRKY transcription factor 69 OS=Arabidopsis thaliana GN=WRKY69 PE=2 SV=1	--	--	--	--	--	K13425	1.00E-29	129	vvi:100256849	WRKY transcription factor 22	GO:0016132//brassinosteroid biosynthetic process;GO:0006355//regulation of transcription, DNA-dependent	GO:0043565//sequence-specific DNA binding;GO:0003700//sequence-specific DNA binding transcription factor activity	0
Unigene13373_All	1593	93	4.8174	124	6.6311	285	14.9588	88	4.2959	191	9.0814	456	23.3023	-1.343688781	0.819321581	gi|356528639|ref|XP_003532907.1|	754.6	0	PREDICTED: uncharacterized protein LOC100791744 [Glycine max]	gi|292727863|dbj|AK336485.1|	1394	0	Lotus japonicus cDNA, clone: LjFL1-006-BB03, HTC	--	--	--	--	--	--	--	--	--	--	--	--	--	--	GO:0009887//organ morphogenesis;GO:0010014//meristem initiation;GO:0010051//xylem and phloem pattern formation;GO:0048439//flower morphogenesis;GO:0010073//meristem maintenance;GO:0048519//negative regulation of biological process;GO:0009855//determination of bilateral symmetry	0	GO:0005739//mitochondrion
Unigene25609_All	369	13	2.9071	9	2.0777	23	5.2116	51	10.7481	33	6.7737	24	5.2946	-1.387456075	0.81933003	--	--	--	--	--	--	--	--	--	--	--	--	--	--	--	--	--	--	--	--	--	--	0	0	0
CL2765.Contig3_All	221	17	6.3475	46	17.7314	37	13.9984	38	13.3715	50	17.1362	45	16.5757	-1.305995609	0.819363826	gi|351726890|ref|NP_001236374.1|	65.1	3.00E-10	uncharacterized protein LOC100527716 [Glycine max]	gi|460231062|gb|GABL01036125.1|	75.8	2.00E-11	TSA: Camelina sativa comp47938_c0_seq1 transcribed RNA sequence	--	--	--	--	--	--	--	--	--	--	--	--	--	--	0	0	0
CL3260.Contig2_All	2210	62	2.315	203	7.8249	83	3.1402	296	10.4157	99	3.393	135	4.9727	-1.435258009	0.81942297	gi|356526761|ref|XP_003531985.1|	811.2	0	PREDICTED: BTB/POZ domain-containing protein At1g67900-like [Glycine max]	gi|356567677|ref|XM_003551996.1|	1336	0	PREDICTED: Glycine max BTB/POZ domain-containing protein At1g67900-like (LOC100792829), mRNA	sp|Q9C9V6|Y1790_ARATH	711	0	BTB/POZ domain-containing protein At1g67900 OS=Arabidopsis thaliana GN=At1g67900 PE=1 SV=1	--	--	--	--	--	--	--	--	--	--	GO:0009416//response to light stimulus	GO:0004871//signal transducer activity	GO:0005886//plasma membrane
Unigene33198_All	2190	98	3.6926	271	10.5415	232	8.8575	219	7.7766	296	10.2373	287	10.6681	-1.37247423	0.819466271	gi|356550636|ref|XP_003543691.1|	850.5	0	PREDICTED: sodium-coupled neutral amino acid transporter 4-like [Glycine max]	gi|356550635|ref|XM_003543643.1|	1499	0	PREDICTED: Glycine max sodium-coupled neutral amino acid transporter 4-like (LOC100791860), mRNA	sp|O22719|LHTL3_ARATH	76.3	7.00E-14	Lysine histidine transporter-like 3 OS=Arabidopsis thaliana GN=At1g61270 PE=3 SV=2	YEL064c	111	6.00E-24	COG0814	Amino acid permeases	K14207	4.00E-104	377	rcu:RCOM_0012320	solute carrier family 38 (sodium-coupled neutral amino acid transporter), member 2	GO:0006865//amino acid transport	GO:0015171//amino acid transmembrane transporter activity	GO:0016021//integral to membrane;GO:0005886//plasma membrane
Unigene29986_All	538	18	2.7608	30	4.7502	27	4.1961	23	3.3245	81	11.4035	48	7.2629	-1.408785864	0.819505348	gi|356528194|ref|XP_003532690.1|	334	7.00E-91	PREDICTED: probable serine/threonine-protein kinase At1g18390-like [Glycine max]	gi|356528193|ref|XM_003532642.1|	400	1.00E-109	PREDICTED: Glycine max probable serine/threonine-protein kinase At1g18390-like (LOC100794703), mRNA	sp|P0C5E2|Y1839_ARATH	268	1.00E-72	Probable serine/threonine-protein kinase At1g18390 OS=Arabidopsis thaliana GN=At1g18390 PE=1 SV=2	BS_yloP_1	71.2	9.00E-13	COG0515	Serine/threonine protein kinase	K04733	6.00E-33	138	smo:SELMODRAFT_230241	interleukin-1 receptor-associated kinase 4 [EC:2.7.11.1]	GO:0006468//protein phosphorylation	GO:0004715//non-membrane spanning protein tyrosine kinase activity;GO:0005524//ATP binding;GO:0004674//protein serine/threonine kinase activity	GO:0005886//plasma membrane
CL5455.Contig2_All	1906	150	6.494	301	13.453	391	17.1523	400	16.3202	272	10.8089	493	21.0559	-1.306442315	0.819519078	gi|351723575|ref|NP_001235748.1|	528.9	1.00E-148	MYB transcription factor MYB75 [Glycine max] >gi|110931672|gb|ABH02835.1| MYB transcription factor MYB75 [Glycine max]	gi|351723574|ref|NM_001248819.1|	1033	0	Glycine max MYB transcription factor MYB75 (MYB75), mRNA >gi|110931671|gb|DQ822894.1| Glycine max MYB transcription factor MYB75 (MYB75) mRNA, complete cds	sp|Q8S9H7|DIV_ANTMA	265	7.00E-71	Transcription factor DIVARICATA OS=Antirrhinum majus GN=DIVARICATA PE=2 SV=1	--	--	--	--	--	--	--	--	--	--	GO:1901700;GO:0010033//response to organic substance	GO:0003677//DNA binding;GO:0003682//chromatin binding	GO:0005634//nucleus
CL4684.Contig4_All	1906	104	4.5025	100	4.4694	208	9.1245	115	4.692	431	17.1274	297	12.6848	-1.353011302	0.819539145	gi|115334821|gb|ABI94026.1|	769.2	0	(iso)flavonoid glycosyltransferase [Medicago truncatula]	gi|115334820|gb|DQ875465.1|	825	0	Medicago truncatula isolate GT99D (iso)flavonoid glycosyltransferase mRNA, complete cds	sp|D4Q9Z4|SGT2_SOYBN	623	1.00E-178	Soyasapogenol B glucuronide galactosyltransferase OS=Glycine max GN=GmSGT2 PE=1 SV=1	--	--	--	--	--	K13496	1.00E-91	335	ath:AT2G36790	UDP-glucosyl transferase 73C [EC:2.4.1.-]	GO:0008152//metabolic process	GO:0016758//transferase activity, transferring hexosyl groups	0
CL13764.Contig7_All	1683	158	7.7467	332	16.8047	215	10.6813	310	14.324	516	23.2221	405	19.5894	-1.297771137	0.819557099	gi|357455077|ref|XP_003597819.1|	82.8	2.00E-14	Pleiotropic drug resistance protein [Medicago truncatula] >gi|355486867|gb|AES68070.1| Pleiotropic drug resistance protein [Medicago truncatula]	gi|356570681|ref|XM_003553466.1|	965	0	PREDICTED: Glycine max pleiotropic drug resistance protein 1-like (LOC100813417), mRNA	sp|Q76CU2|PDR1_TOBAC	765	0	Pleiotropic drug resistance protein 1 OS=Nicotiana tabacum GN=PDR1 PE=2 SV=1	SPCC18B5.01c_2	149	1.00E-35	COG1131	ABC-type multidrug transport system, ATPase component	K05681	1.00E-33	142	cme:CMS467C	ATP-binding cassette, subfamily G (WHITE), member 2	GO:0006200//ATP catabolic process	GO:0005524//ATP binding;GO:0016887//ATPase activity	GO:0016020//membrane
CL6901.Contig1_All	1485	192	10.6689	307	17.6112	412	23.1974	428	22.4132	501	25.5533	547	29.9855	-1.284212101	0.819619411	gi|356509420|ref|XP_003523447.1|	674.5	0	PREDICTED: UDP-galactose transporter 1-like [Glycine max]	gi|356509419|ref|XM_003523399.1|	1608	0	PREDICTED: Glycine max UDP-galactose transporter 1-like (LOC100809511), mRNA	sp|Q9C521|UGAL1_ARATH	620	6.00E-178	UDP-galactose transporter 1 OS=Arabidopsis thaliana GN=UDP-GALT1 PE=2 SV=1	SPAC22E12.01	67	8.00E-11	COG0697	Permeases of the drug/metabolite transporter (DMT) superfamily	K15285	9.00E-30	129	cme:CMS488C	solute carrier family 35, member E3	GO:0006863//purine nucleobase transport;GO:0015783//GDP-fucose transport;GO:0072334//UDP-galactose transmembrane transport;GO:0015786//UDP-glucose transport	GO:0005460//UDP-glucose transmembrane transporter activity;GO:0005457//GDP-fucose transmembrane transporter activity;GO:0005459//UDP-galactose transmembrane transporter activity	GO:0005794//Golgi apparatus;GO:0005886//plasma membrane;GO:0016021//integral to membrane
Unigene33661_All	1852	20977	934.6476	13001	598.0155	7671	346.3215	10044	421.748	9750	398.7494	8129	357.3113	1.251351684	0.819634197	gi|356521484|ref|XP_003529385.1|	784.6	0	PREDICTED: uncharacterized RNA-binding protein C23E6.01c-like [Glycine max]	gi|356521483|ref|XM_003529337.1|	1560	0	PREDICTED: Glycine max uncharacterized protein LOC100814564 (LOC100814564), mRNA	sp|Q9LEB3|RBP47_NICPL	565	4.00E-161	Polyadenylate-binding protein RBP47 OS=Nicotiana plumbaginifolia GN=RBP47 PE=1 SV=1	SPAC17A2.09c	215	2.00E-55	COG0724	RNA-binding proteins (RRM domain)	K13201	1.00E-46	186	bdi:100831358	nucleolysin TIA-1/TIAR	0	GO:0003676//nucleic acid binding;GO:0000166//nucleotide binding	0
Unigene8361_All	970	63	5.3594	116	10.1874	94	8.1026	147	11.7851	190	14.8361	166	13.9311	-1.33467784	0.819657432	gi|357513283|ref|XP_003626930.1|	201.1	5.00E-131	TMV resistance protein N [Medicago truncatula] >gi|355520952|gb|AET01406.1| TMV resistance protein N [Medicago truncatula]	gi|357513282|ref|XM_003626882.1|	567	1.00E-159	Medicago truncatula TMV resistance protein N (MTR_8g012200) mRNA, complete cds	sp|Q40392|TMVRN_NICGU	148	3.00E-53	TMV resistance protein N OS=Nicotiana glutinosa GN=N PE=1 SV=1	--	--	--	--	--	--	--	--	--	--	GO:0006952//defense response;GO:0030244//cellulose biosynthetic process;GO:0007165//signal transduction	GO:0017111//nucleoside-triphosphatase activity;GO:0043531//ADP binding;GO:0005524//ATP binding;GO:0016760//cellulose synthase (UDP-forming) activity	GO:0016021//integral to membrane
Unigene22643_All	249	9	2.9826	10	3.4212	15	5.0369	10	3.1231	15	4.5628	48	15.6925	-1.385571281	0.819673274	--	--	--	--	--	--	--	--	--	--	--	--	--	--	--	--	--	--	--	--	--	--	0	0	0
Unigene19400_All	439	9	1.6917	0	0	1	0.1905	0	0	82	14.1477	1	0.1854	-1.498848715	0.819680667	gi|384251184|gb|EIE24662.1|	127.1	8.00E-29	ribosomal protein 60S [Coccomyxa subellipsoidea C-169]	--	--	--	--	sp|Q8LEQ0|RLA13_ARATH	111	1.00E-25	60S acidic ribosomal protein P1-3 OS=Arabidopsis thaliana GN=RPP1C PE=1 SV=2	SPBC3B9.13c	135	3.00E-32	COG2058	Ribosomal protein L12E/L44/L45/RPP1/RPP2	K02942	2.00E-26	115	vvi:100261912	large subunit ribosomal protein LP1	GO:0006412//translation	GO:0005515//protein binding	GO:0022626//cytosolic ribosome;GO:0005886//plasma membrane;GO:0005634//nucleus
Unigene13256_All	1817	38	1.7257	311	14.5808	12	0.5522	55	2.3539	221	9.2124	67	3.0017	-1.492586737	0.819683835	gi|356575526|ref|XP_003555891.1|	962.2	0	PREDICTED: trans-cinnamate 4-monooxygenase-like isoform 1 [Glycine max]	gi|356575525|ref|XM_003555843.1|	1516	0	PREDICTED: Glycine max trans-cinnamate 4-monooxygenase-like, transcript variant 1 (LOC100812188), mRNA	sp|Q96423|TCMO_GLYEC	649	0	Trans-cinnamate 4-monooxygenase OS=Glycyrrhiza echinata GN=CYP73A14 PE=2 SV=1	alr1450	127	8.00E-29	COG2124	Cytochrome P450	K00487	0	962	gmx:100812188	trans-cinnamate 4-monooxygenase [EC:1.14.13.11]	GO:0055114//oxidation-reduction process	GO:0020037//heme binding;GO:0016710//trans-cinnamate 4-monooxygenase activity;GO:0005506//iron ion binding;GO:0009055//electron carrier activity	0
Unigene37027_All	1350	180	11.0023	404	25.4932	440	27.2513	658	37.9035	444	24.9107	283	17.0649	-1.275050431	0.81970707	gi|357472183|ref|XP_003606376.1|	222.2	1.00E-56	hypothetical protein MTR_4g059320 [Medicago truncatula] >gi|355507431|gb|AES88573.1| hypothetical protein MTR_4g059320 [Medicago truncatula] >gi|388494836|gb|AFK35484.1| unknown [Medicago truncatula]	gi|356542612|ref|XM_003539713.1|	153	6.00E-34	PREDICTED: Glycine max uncharacterized protein LOC100812183 (LOC100812183), mRNA	--	--	--	--	--	--	--	--	--	--	--	--	--	--	0	0	GO:0005634//nucleus
CL13540.Contig2_All	2046	135	5.4447	192	7.9941	270	11.0338	485	18.4342	310	11.4761	281	11.1802	-1.33091792	0.819727137	gi|457866475|dbj|BAM93582.1|	227.6	6.00E-58	bZIP type transcription factor [Vigna unguiculata]	gi|402746691|ref|NM_001250293.2|	325	1.00E-85	Glycine max bZIP transcription factor bZIP41 (BZIP41), mRNA	sp|P24068|OCS1_MAIZE	111	2.00E-24	Ocs element-binding factor 1 OS=Zea mays GN=OBF1 PE=2 SV=2	--	--	--	--	--	K04371	1.00E-25	116	vvi:100254083	extracellular signal-regulated kinase 1/2 [EC:2.7.11.24]	GO:2000693//positive regulation of seed maturation;GO:0006623//protein targeting to vacuole;GO:0016192//vesicle-mediated transport;GO:0045893//positive regulation of transcription, DNA-dependent;GO:0009267//cellular response to starvation	GO:0046982//protein heterodimerization activity;GO:0043565//sequence-specific DNA binding;GO:0003700//sequence-specific DNA binding transcription factor activity	GO:0005634//nucleus
Unigene32683_All	4133	442	8.8247	978	20.1581	573	11.592	1008	18.9663	998	18.2895	1390	27.3779	-1.287704942	0.819731361	gi|356551688|ref|XP_003544206.1|	1298.5	0	PREDICTED: receptor-like protein 12-like [Glycine max]	gi|357489632|ref|XM_003615056.1|	716	0	Medicago truncatula Receptor protein kinase-like protein (MTR_5g063760) mRNA, complete cds	sp|Q9C9H7|RLP12_ARATH	408	2.00E-113	Receptor-like protein 12 OS=Arabidopsis thaliana GN=RLP12 PE=2 SV=2	alr0124_1	142	5.00E-33	COG4886	Leucine-rich repeat (LRR) protein	K13420	3.00E-94	345	ath:AT5G46330	LRR receptor-like serine/threonine-protein kinase FLS2 [EC:2.7.11.1]	0	0	0
CL22.Contig3_All	998	76	6.2839	139	11.8648	258	21.6151	111	8.6493	126	9.5626	354	28.8751	-1.320634181	0.819768326	gi|7008011|dbj|BAA90878.1|	63.2	8.00E-09	PsAD2 [Pisum sativum]	--	--	--	--	--	--	--	--	--	--	--	--	--	--	--	--	--	--	0	0	0
CL8621.Contig2_All	1826	288	13.0148	123	5.7383	110	5.0369	53	2.2572	157	6.5123	149	6.6426	1.341052191	0.819851761	gi|356568058|ref|XP_003552230.1|	883.6	0	PREDICTED: glycerol-3-phosphate acyltransferase 6-like [Glycine max]	gi|356568057|ref|XM_003552182.1|	1005	0	PREDICTED: Glycine max glycerol-3-phosphate acyltransferase 6-like (LOC100808918), mRNA	sp|O80437|GPAT6_ARATH	806	0	Glycerol-3-phosphate 2-O-acyltransferase 6 OS=Arabidopsis thaliana GN=GPAT6 PE=1 SV=1	CC1962	59.3	2.00E-08	COG0560	Phosphoserine phosphatase	K13508	0	883	gmx:100808918	glycerol-3-phosphate acyltransferase [EC:2.3.1.15]	GO:0010143//cutin biosynthetic process;GO:0009908//flower development;GO:0006655//phosphatidylglycerol biosynthetic process	GO:0016791//phosphatase activity;GO:0090447//glycerol-3-phosphate 2-O-acyltransferase activity;GO:0003841//1-acylglycerol-3-phosphate O-acyltransferase activity	GO:0005739//mitochondrion
CL11786.Contig2_All	1240	291	19.365	521	35.7926	431	29.0619	784	49.1679	648	39.5813	785	51.5346	-1.271862509	0.819878164	gi|357446575|ref|XP_003593563.1|	335.9	8.00E-91	REF/SRPP-like protein [Medicago truncatula] >gi|355482611|gb|AES63814.1| REF/SRPP-like protein [Medicago truncatula]	gi|189162445|dbj|AP009668.1|	448	1.00E-123	Lotus japonicus genomic DNA, chromosome 6, clone: LjT04E21, TM0336, complete sequence	sp|Q41112|SRP_PHAVU	273	2.00E-73	Stress-related protein OS=Phaseolus vulgaris GN=SRP PE=2 SV=1	YPO2725	52	2.00E-06	COG3501	Uncharacterized protein conserved in bacteria	K01115	4.00E-09	60.8	vcn:VOLCADRAFT_99471	phospholipase D [EC:3.1.4.4]	GO:0010200//response to chitin;GO:0006865//amino acid transport;GO:0006414//translational elongation	GO:0003746//translation elongation factor activity	GO:0005773//vacuole
Unigene9730_All	411	59	11.8456	200	41.4538	108	21.971	211	39.9234	117	21.5616	125	24.7582	-1.279096933	0.82003236	gi|217075863|gb|ACJ86291.1|	143.7	8.00E-34	unknown [Medicago truncatula]	gi|356552169|ref|XM_003544394.1|	224	6.00E-56	PREDICTED: Glycine max probable disease resistance protein At4g33300-like (LOC100816326), mRNA	sp|Q9SZA7|DRL29_ARATH	103	3.00E-23	Probable disease resistance protein At4g33300 OS=Arabidopsis thaliana GN=At4g33300 PE=2 SV=3	--	--	--	--	--	--	--	--	--	--	GO:0010363//regulation of plant-type hypersensitive response;GO:0031348//negative regulation of defense response;GO:0042742//defense response to bacterium;GO:0009963//positive regulation of flavonoid biosynthetic process;GO:0006612//protein targeting to membrane	GO:0043531//ADP binding	GO:0048046//apoplast
CL14130.Contig1_All	1128	23	1.6825	60	4.5313	123	9.1173	16	1.1031	40	2.6859	147	10.6086	-1.512187432	0.820042921	--	--	--	--	--	--	--	--	--	--	--	--	--	--	--	--	--	--	--	--	--	--	0	0	0
CL3127.Contig3_All	351	15	3.5264	39	9.4653	51	12.1487	23	5.0957	44	9.4947	56	12.9877	-1.382292531	0.820062988	--	--	--	--	gi|114158771|gb|AC175311.4|	77.8	7.00E-12	Medicago truncatula clone mth2-45n8, complete sequence	--	--	--	--	--	--	--	--	--	--	--	--	--	--	0	0	0
Unigene21529_All	670	22	2.7095	110	13.986	50	6.2397	26	3.0178	51	5.7654	107	13.0005	-1.422187966	0.820095728	gi|356534943|ref|XP_003536010.1|	211.5	9.00E-54	PREDICTED: probable peptide/nitrate transporter At1g59740-like [Glycine max]	gi|17736887|dbj|AP004520.1|	454	1.00E-125	Lotus japonicus genomic DNA, chromosome 5, clone: LjT05P01, TM0048, complete sequence	sp|Q93VV5|PTR16_ARATH	64.3	6.00E-11	Probable peptide/nitrate transporter At1g59740 OS=Arabidopsis thaliana GN=At1g59740 PE=2 SV=1	--	--	--	--	--	K14638	6.00E-08	55.8	ppp:PHYPADRAFT_189464	solute carrier family 15 (peptide/histidine transporter), member 3/4	GO:0006810//transport	GO:0005215//transporter activity	GO:0016020//membrane
Unigene29808_All	335	12	2.9558	40	10.1717	37	9.2348	28	6.4998	35	7.9133	37	8.991	-1.400178227	0.820096784	--	--	--	--	gi|356548710|ref|XM_003542695.1|	99.6	2.00E-18	PREDICTED: Glycine max serine/threonine-protein kinase HT1-like (LOC100778344), mRNA	--	--	--	--	--	--	--	--	--	--	--	--	--	--	0	0	0
Unigene42331_All	295	11	3.0769	10	2.8877	20	5.6686	10	2.6361	10	2.5675	69	19.0405	-1.393121736	0.820174938	gi|356508945|ref|XP_003523213.1|	174.5	4.00E-43	PREDICTED: uncharacterized protein LOC100818765 [Glycine max]	gi|356518790|ref|XM_003528013.1|	307	3.00E-81	PREDICTED: Glycine max uncharacterized protein LOC100815981 (LOC100815981), mRNA	--	--	--	--	--	--	--	--	--	--	--	--	--	--	GO:0031348//negative regulation of defense response;GO:0009595//detection of biotic stimulus;GO:0009867//jasmonic acid mediated signaling pathway;GO:0009697//salicylic acid biosynthetic process;GO:0035304//regulation of protein dephosphorylation;GO:0009862//systemic acquired resistance, salicylic acid mediated signaling pathway;GO:0006944//cellular membrane fusion;GO:0010363//regulation of plant-…	GO:0005515//protein binding;GO:0004806//triglyceride lipase activity	GO:0005634//nucleus
Unigene64127_All	307	9	2.4191	0	0	3	0.8171	0	0	80	19.7373	0	0	-1.44488099	0.820296394	--	--	--	--	--	--	--	--	--	--	--	--	--	--	--	--	--	--	--	--	--	--	0	0	0
Unigene34110_All	303	11	2.9957	13	3.6549	15	4.1392	51	13.0893	32	7.9991	10	2.6866	-1.403517781	0.820313292	gi|357451821|ref|XP_003596187.1|	204.1	5.00E-52	Elongation factor EF-2 [Medicago truncatula] >gi|355485235|gb|AES66438.1| Elongation factor EF-2 [Medicago truncatula]	gi|357451820|ref|XM_003596139.1|	339	1.00E-90	Medicago truncatula Elongation factor EF-2 (MTR_2g069320) mRNA, complete cds	sp|O23755|EF2_BETVU	200	2.00E-52	Elongation factor 2 OS=Beta vulgaris PE=2 SV=1	SPCP31B10.07	146	8.00E-36	COG0480	Translation elongation factors (GTPases)	K03234	1.00E-52	202	pop:POPTR_558749	elongation factor 2	GO:0006414//translational elongation;GO:0006184//GTP catabolic process;GO:0009409//response to cold	GO:0003746//translation elongation factor activity;GO:0005525//GTP binding;GO:0003924//GTPase activity;GO:0005507//copper ion binding	GO:0009507//chloroplast;GO:0005730//nucleolus;GO:0005829//cytosol;GO:0005886//plasma membrane
Unigene37598_All	1870	205	9.046	324	14.7598	547	24.4576	553	22.997	431	17.4571	602	26.2063	-1.296515573	0.820340752	gi|357509105|ref|XP_003624841.1|	845.9	0	SH3KBP1-binding protein [Medicago truncatula] >gi|87162860|gb|ABD28655.1| K+ channel tetramerisation [Medicago truncatula] >gi|355499856|gb|AES81059.1| SH3KBP1-binding protein [Medicago truncatula]	gi|357509104|ref|XM_003624793.1|	860	0	Medicago truncatula SH3KBP1-binding protein (MTR_7g088170) mRNA, complete cds	sp|Q9S7R7|Y3903_ARATH	573	2.00E-163	BTB/POZ domain-containing protein At3g09030 OS=Arabidopsis thaliana GN=At3g09030 PE=2 SV=1	SPBC28F2.12	63.5	1.00E-09	COG0086	DNA-directed RNA polymerase, beta' subunit/160 kD subunit	K03006	5.00E-12	71.2	gmx:100812506	DNA-directed RNA polymerase II subunit RPB1 [EC:2.7.7.6]	GO:0051260//protein homooligomerization;GO:0006813//potassium ion transport	GO:0005249//voltage-gated potassium channel activity	GO:0008076//voltage-gated potassium channel complex;GO:0005634//nucleus
Unigene3721_All	697	19	2.2494	0	0	9	1.0796	0	0	171	18.5823	0	0	-1.462906371	0.820355538	--	--	--	--	--	--	--	--	--	--	--	--	--	--	--	--	--	--	--	--	--	--	0	0	0
CL4822.Contig1_All	1012	85	6.9308	207	17.4247	125	10.3276	180	13.8318	222	16.6153	268	21.5578	-1.32259127	0.82037666	gi|357519231|ref|XP_003629904.1|	379.4	5.00E-104	Oxidoreductase aldo/keto reductase family [Medicago truncatula] >gi|355523926|gb|AET04380.1| Oxidoreductase aldo/keto reductase family [Medicago truncatula]	gi|292756598|dbj|AK337456.1|	333	2.00E-88	Lotus japonicus cDNA, clone: LjFL1-063-AC03, HTC	sp|P18616|RPB1_ARATH	50.8	1.00E-06	DNA-directed RNA polymerase II subunit RPB1 OS=Arabidopsis thaliana GN=RPB205 PE=1 SV=3	--	--	--	--	--	K13171	9.00E-07	52.8	vcn:VOLCADRAFT_121090	serine/arginine repetitive matrix protein 1	GO:0006355//regulation of transcription, DNA-dependent	0	GO:0016021//integral to membrane;GO:0005634//nucleus
CL14210.Contig3_All	1206	103	7.0475	187	13.209	245	16.9858	307	19.796	276	17.334	231	15.5925	-1.318272803	0.820438972	gi|356572385|ref|XP_003554349.1|	446	5.00E-124	PREDICTED: protein IN2-1 homolog B-like [Glycine max]	gi|356572384|ref|XM_003554301.1|	946	0	PREDICTED: Glycine max protein IN2-1 homolog B-like (LOC100793025), mRNA	sp|Q9LZ06|GSTL3_ARATH	347	6.00E-96	Glutathione S-transferase L3 OS=Arabidopsis thaliana GN=GSTL3 PE=2 SV=1	NMB1953	56.6	8.00E-08	COG0625	Glutathione S-transferase	K00799	5.00E-125	446	gmx:100793025	glutathione S-transferase [EC:2.5.1.18]	0	0	0
Unigene22500_All	288	21	6.0169	19	5.62	26	7.5483	123	33.2124	24	6.3118	21	5.9358	-1.332542899	0.820493891	--	--	--	--	--	--	--	--	--	--	--	--	--	--	--	--	--	--	--	--	--	--	0	0	0
Unigene32654_All	3047	1205	32.6332	644	18.0049	783	21.4861	110	2.8074	516	12.8267	929	24.8195	1.27503487	0.820527688	gi|227121300|gb|ACP19340.1|	967.6	0	phosphate transporter 5 [Glycine max]	gi|356536984|ref|XM_003536964.1|	1467	0	PREDICTED: Glycine max inorganic phosphate transporter 1-4-like (LOC100786638), mRNA	sp|Q494P0|PHT17_ARATH	910	0	Probable inorganic phosphate transporter 1-7 OS=Arabidopsis thaliana GN=PHT1-7 PE=2 SV=2	Ta0048	273	1.00E-72	COG0477	Permeases of the major facilitator superfamily	K08176	0	917	aly:ARALYDRAFT_485875	MFS transporter, PHS family, inorganic phosphate transporter	GO:1901684//arsenate ion transmembrane transport;GO:0006817//phosphate ion transport	GO:0015114//phosphate ion transmembrane transporter activity;GO:1901683//arsenate ion transmembrane transporter activity;GO:0005315//inorganic phosphate transmembrane transporter activity;GO:0005351//sugar:hydrogen symporter activity	GO:0005886//plasma membrane;GO:0016021//integral to membrane;GO:0005576//extracellular region
Unigene40430_All	1826	52	2.3499	222	10.3569	193	8.8374	190	8.0917	134	5.5583	126	5.6172	-1.450513158	0.820528744	--	--	--	--	--	--	--	--	--	--	--	--	--	--	--	--	--	--	--	--	--	--	0	0	0
Unigene25226_All	924	57	5.0904	59	5.4395	110	9.9538	85	7.1538	196	16.0665	177	15.5938	-1.345767403	0.820546698	gi|357438895|ref|XP_003589724.1|	360.5	2.00E-98	Isochorismatase [Medicago truncatula] >gi|355478772|gb|AES59975.1| Isochorismatase [Medicago truncatula]	gi|357438894|ref|XM_003589676.1|	509	1.00E-141	Medicago truncatula Isochorismatase (MTR_1g038530) mRNA, complete cds	--	--	--	--	TM0133	109	6.00E-24	COG1535	Isochorismate hydrolase	--	--	--	--	--	GO:0019674//NAD metabolic process	GO:0008936//nicotinamidase activity;GO:0008908//isochorismatase activity	0
CL7848.Contig2_All	562	53	7.7819	111	16.8253	133	19.7872	94	13.007	116	15.6336	201	29.1146	-1.306793999	0.820554091	gi|359480122|ref|XP_002265617.2|	159.1	3.00E-38	PREDICTED: disease resistance protein RPM1-like [Vitis vinifera] >gi|147771833|emb|CAN60254.1| hypothetical protein VITISV_025805 [Vitis vinifera]	--	--	--	--	sp|Q39214|RPM1_ARATH	81.6	3.00E-16	Disease resistance protein RPM1 OS=Arabidopsis thaliana GN=RPM1 PE=1 SV=1	alr0124_1	58.2	9.00E-09	COG4886	Leucine-rich repeat (LRR) protein	K13457	2.00E-19	93.2	rcu:RCOM_0742270	disease resistance protein RPM1	0	0	0
CL3632.Contig4_All	1750	79	3.7251	88	4.2837	74	3.5356	68	3.0217	223	9.6517	354	16.4671	-1.382712071	0.820623796	gi|11967861|emb|CAC19488.1|	835.9	0	putative serine carboxypeptidase [Pisum sativum]	gi|356542843|ref|XM_003539827.1|	1300	0	PREDICTED: Glycine max serine carboxypeptidase-like 40-like (LOC100783864), mRNA	sp|Q0WRX3|SCP40_ARATH	619	2.00E-177	Serine carboxypeptidase-like 40 OS=Arabidopsis thaliana GN=SCPL40 PE=2 SV=2	YBR139w	175	2.00E-43	COG2939	Carboxypeptidase C (cathepsin A)	K13289	0	759	mtr:MTR_3g034290	cathepsin A (carboxypeptidase C) [EC:3.4.16.5]	GO:0006508//proteolysis	GO:0004185//serine-type carboxypeptidase activity	0
CL13409.Contig2_All	1991	672	27.8512	1641	70.2124	1111	46.6564	1062	41.4802	1491	56.7209	2534	103.6063	-1.272205182	0.820631189	gi|356568722|ref|XP_003552559.1|	932.2	0	PREDICTED: UDP-glucose 6-dehydrogenase-like [Glycine max]	gi|356568721|ref|XM_003552511.1|	2024	0	PREDICTED: Glycine max UDP-glucose 6-dehydrogenase-like (LOC100803962), mRNA	sp|Q96558|UGDH_SOYBN	931	0	UDP-glucose 6-dehydrogenase OS=Glycine max PE=2 SV=1	SMc02641	264	5.00E-70	COG1004	Predicted UDP-glucose 6-dehydrogenase	K00012	0	932	gmx:100803962	UDPglucose 6-dehydrogenase [EC:1.1.1.22]	GO:0006065//UDP-glucuronate biosynthetic process;GO:0055114//oxidation-reduction process	GO:0051287//NAD binding;GO:0003979//UDP-glucose 6-dehydrogenase activity	0
CL5249.Contig1_All	797	104	10.7676	118	12.6125	235	24.6535	191	18.6364	248	23.5684	358	36.5658	-1.285998042	0.820652312	gi|228552592|gb|ACQ45020.1|	258.5	9.00E-68	14-3-3 [Cicer arietinum]	gi|2822482|gb|AF039709.1|AF039709	636	1.00E-180	Maackia amurensis 14-3-3 protein homolog mRNA, complete cds	sp|Q96453|1433D_SOYBN	257	6.00E-69	14-3-3-like protein D OS=Glycine max GN=GF14D PE=2 SV=1	YDR099w	192	5.00E-49	COG5040	14-3-3 family protein	K06630	2.00E-68	257	gmx:547990	tyrosine 3-monooxygenase/tryptophan 5-monooxygenase activation protein	GO:0009750//response to fructose stimulus;GO:0042744//hydrogen peroxide catabolic process;GO:0006833//water transport;GO:0019288//isopentenyl diphosphate biosynthetic process, mevalonate-independent pathway;GO:0006355//regulation of transcription, DNA-dependent;GO:0009651//response to salt stress;GO:0006972//hyperosmotic response;GO:0007030//Golgi organization;GO:0006096//glycolysis;GO:0032880//r…	GO:0016818//hydrolase activity, acting on acid anhydrides, in phosphorus-containing anhydrides;GO:0005509//calcium ion binding;GO:0019904//protein domain specific binding;GO:0005524//ATP binding;GO:0045309//protein phosphorylated amino acid binding	GO:0005829//cytosol;GO:0009570//chloroplast stroma;GO:0005886//plasma membrane;GO:0005634//nucleus
CL7968.Contig2_All	2008	69	2.8355	85	3.6061	101	4.2056	156	6.0415	162	6.1107	263	10.6621	-1.423300827	0.820763206	gi|356505092|ref|XP_003521326.1|	689.5	0	PREDICTED: flavin-containing monooxygenase YUCCA8-like [Glycine max]	gi|356572314|ref|XM_003554266.1|	676	0	PREDICTED: Glycine max flavin-containing monooxygenase YUCCA8-like (LOC100819987), mRNA	sp|Q9SVU0|YUC8_ARATH	595	3.00E-170	Flavin-containing monooxygenase YUCCA8 OS=Arabidopsis thaliana GN=YUC8 PE=2 SV=1	mll7934	230	8.00E-60	COG2072	Predicted flavoprotein involved in K+ transport	K11816	2.00E-171	600	rcu:RCOM_1023930	YUCCA family monooxygenase [EC:1.14.13.-]	GO:0009851//auxin biosynthetic process;GO:0009742//brassinosteroid mediated signaling pathway;GO:0055114//oxidation-reduction process	GO:0050660//flavin adenine dinucleotide binding;GO:0050661//NADP binding;GO:0004499//N,N-dimethylaniline monooxygenase activity	0
CL5386.Contig2_All	1173	43	3.0249	85	6.173	359	25.5897	81	5.37	61	3.9388	214	14.8514	-1.412710542	0.820826574	--	--	--	--	gi|166157629|gb|AC174305.34|	238	1.00E-59	Medicago truncatula clone mth2-108j24, complete sequence	--	--	--	--	--	--	--	--	--	--	--	--	--	--	0	0	0
CL3453.Contig4_All	894	31	2.8613	53	5.0503	43	4.0216	119	10.3513	81	6.8625	63	5.7366	-1.418814124	0.820830799	gi|255636719|gb|ACU18695.1|	453.8	1.00E-126	unknown [Glycine max]	gi|356565196|ref|XR_137458.1|	724	0	PREDICTED: Glycine max nudix hydrolase 19, chloroplastic-like (LOC100793335), miscRNA	sp|Q94A82|NUD19_ARATH	347	5.00E-96	Nudix hydrolase 19, chloroplastic OS=Arabidopsis thaliana GN=NUDT19 PE=1 SV=1	AGc150	110	3.00E-24	COG2816	NTP pyrophosphohydrolases containing a Zn-finger, probably nucleic-acid-binding	K03426	1.00E-120	431	mtr:MTR_4g113990	NAD+ diphosphatase [EC:3.6.1.22]	0	GO:0046872//metal ion binding;GO:0016787//hydrolase activity	GO:0005829//cytosol;GO:0009507//chloroplast
CL13615.Contig4_All	478	87	15.0189	62	11.0494	34	5.9473	6	0.9761	48	7.6059	54	9.1964	1.341616161	0.820914233	gi|32188025|dbj|BAC78438.1|	179.5	1.00E-44	isoflavonoid glucosyltransferase [Glycyrrhiza echinata]	gi|32188024|dbj|AB098614.1|	313	9.00E-83	Glycyrrhiza echinata gegt mRNA for isoflavonoid glucosyltransferase, complete cds	sp|Q2V6J9|UFOG7_FRAAN	96.3	8.00E-21	UDP-glucose flavonoid 3-O-glucosyltransferase 7 OS=Fragaria ananassa GN=GT7 PE=1 SV=1	--	--	--	--	--	K13496	1.00E-17	87	ath:AT2G36770	UDP-glucosyl transferase 73C [EC:2.4.1.-]	GO:0008152//metabolic process	GO:0016758//transferase activity, transferring hexosyl groups	0
CL12412.Contig2_All	2321	288	10.2391	202	7.414	528	19.0207	784	26.2681	655	21.3748	802	28.1287	-1.302605801	0.820944861	gi|356495079|ref|XP_003516408.1|	746.5	0	PREDICTED: patellin-6-like [Glycine max]	gi|356495078|ref|XM_003516360.1|	1187	0	PREDICTED: Glycine max patellin-6-like (LOC100809944), mRNA	sp|Q9SCU1|PATL6_ARATH	640	0	Patellin-6 OS=Arabidopsis thaliana GN=PATL6 PE=2 SV=1	--	--	--	--	--	--	--	--	--	--	GO:0006810//transport	GO:0005215//transporter activity	GO:0016021//integral to membrane;GO:0009536//plastid;GO:0005886//plasma membrane
Unigene18076_All	248	18	5.9892	46	15.8009	96	32.3659	5	1.5679	18	5.4974	117	38.4047	-1.339517289	0.82098077	gi|357476925|ref|XP_003608748.1|	122.9	1.00E-27	14 kDa proline-rich protein DC2.15 [Medicago truncatula] >gi|355509803|gb|AES90945.1| 14 kDa proline-rich protein DC2.15 [Medicago truncatula]	gi|357476924|ref|XM_003608700.1|	85.7	2.00E-14	Medicago truncatula 14 kDa proline-rich protein DC2.15 (MTR_4g101330) mRNA, complete cds	sp|P14009|14KD_DAUCA	57.4	2.00E-09	14 kDa proline-rich protein DC2.15 OS=Daucus carota PE=2 SV=1	XF0818	52.4	2.00E-07	COG2730	Endoglucanase	K04498	1.00E-06	49.7	vcn:VOLCADRAFT_121714	E1A/CREB-binding protein [EC:2.3.1.48]	0	0	0
Unigene13568_All	740	94	10.4819	130	14.9654	274	30.959	319	33.5233	207	21.1873	207	22.7714	-1.300998443	0.821039914	gi|388494650|gb|AFK35391.1|	88.2	1.00E-16	unknown [Lotus japonicus]	gi|449528492|ref|XM_004171191.1|	73.8	2.00E-10	PREDICTED: Cucumis sativus uncharacterized LOC101231567 (LOC101231567), mRNA	sp|Q9LV48|PERK1_ARATH	49.3	2.00E-06	Proline-rich receptor-like protein kinase PERK1 OS=Arabidopsis thaliana GN=PERK1 PE=1 SV=1	--	--	--	--	--	--	--	--	--	--	0	0	0
CL2820.Contig8_All	358	10	2.305	6	1.4277	1	0.2336	6	1.3033	78	16.5024	6	1.3643	-1.471049181	0.821070541	gi|356509826|ref|XP_003523646.1|	235.7	1.00E-61	PREDICTED: thromboxane-A synthase-like [Glycine max]	gi|357465754|ref|XM_003603114.1|	426	1.00E-117	Medicago truncatula Cytochrome P450 71B10 (MTR_3g104560) mRNA, complete cds	sp|Q9STK8|C71AP_ARATH	52.8	5.00E-08	Cytochrome P450 71A25 OS=Arabidopsis thaliana GN=CYP71A25 PE=2 SV=1	--	--	--	--	--	K00517	4.00E-50	194	osa:4341325	[EC:1.14.-.-]	GO:0009934//regulation of meristem structural organization;GO:0009611//response to wounding;GO:0016117//carotenoid biosynthetic process;GO:0009805//coumarin biosynthetic process;GO:0010363//regulation of plant-type hypersensitive response;GO:0006612//protein targeting to membrane;GO:0009926//auxin polar transport;GO:0010223//secondary shoot formation;GO:0055114//oxidation-reduction process;GO:000…	GO:0070330//aromatase activity;GO:0020037//heme binding;GO:0009055//electron carrier activity;GO:0019825//oxygen binding;GO:0005506//iron ion binding	0
Unigene13782_All	3342	3746	92.4926	3337	85.0602	1983	49.6118	1471	34.2289	1845	41.8144	1606	39.1192	1.268701338	0.821114899	gi|351725607|ref|NP_001238122.1|	1645.2	0	heat shock protein [Glycine max] >gi|530207|gb|AAA66338.1| heat shock protein [Glycine max]	gi|351725606|ref|NM_001251193.1|	2484	0	Glycine max heat shock protein (SB100), mRNA >gi|530206|gb|L35272.1|SOYSB100HS Glycine max heat shock protein (SB100) mRNA, complete cds	sp|P42730|CLPB1_ARATH	1551	0	Chaperone protein ClpB1 OS=Arabidopsis thaliana GN=CLPB1 PE=1 SV=2	slr1641	889	0	COG0542	ATPases with chaperone activity, ATP-binding subunit	K03695	0	1513	bdi:100825913	ATP-dependent Clp protease ATP-binding subunit ClpB	GO:0034976//response to endoplasmic reticulum stress;GO:0006457//protein folding;GO:0010286//heat acclimation;GO:0045727//positive regulation of translation;GO:0043335//protein unfolding;GO:0009644//response to high light intensity;GO:0042542//response to hydrogen peroxide	GO:0005524//ATP binding;GO:0016887//ATPase activity;GO:0005515//protein binding	GO:0009941//chloroplast envelope;GO:0009570//chloroplast stroma
[truncated: 3,895 more rows]
